# Supplementary material for: Quantitative trait loci analysis reveals candidate genes implicated in regulating functional deficit and CNS vascular permeability in CD8 T cell-initiated blood–brain barrier disruption
Source: BMC Genomics. 2013 Oct 3;14:678. doi: 10.1186/1471-2164-14-678 (PMC3850781; doi:10.1186/1471-2164-14-678)
Supplement: Additional file 1 — Shown are the raw data obtained for CNS vascular permeability, as measured by assaying FITC-albumin leakage in brain homogenates, astrocyte expression of GFAP, as detected by Western blot analysis, and functional motor deficit, as assessed using the rotarod behavioral assay. Mice were divided into susceptible and resistant groups using the criteria stated in the text. Raw data values were used to determine mean ± SEM for each trait. [file 1471-2164-14-678-S1.xlsx]

## Sheet: FITC
<500	>500
96.087	595.075
55.613	512.991
85.075	543.015
98.766	521.767
90.424	597.507
65.374	538.1
98.123	557.167
136.894	582.311
180.286	532.312
148.47	532.295
116.325	568.172
138.877	519.293
144.559	547.39
180.315	563.839
172.851	558.28
173.429	502.025
131.294	517.919
161.834	545.603
177.831	575.138
184.606	511.574
149.303	515.006
183.9	563.234
172.592	536.875
126.951	555.772
195.574	570.259
162.978	555.871
132.574	562.621
193.319	514.577
119.82	566.54
161.815	552.511
125.661	652.649
125.417	630.656
125.972	620.4
128.222	674.451
135.865	609.675
103.778	619.341
113.405	657.01
116.985	621.155
129.649	666.201
154.188	633.023
144.171	694.356
139.902	682.569
155.013	671.989
148.576	623.436
111.232	674.306
178.21	669.08
178.539	696.668
112.645	628.694
140.341	640.77
192.201	620.368
167.941	755.467
181.302	760.876
153.375	777.293
198.05	791.307
141.074	780.862
117.947	717.58
136.404	743.713
165.403	725.391
190.685	705.319
145.463	748.192
151.6	794.3
147.918	872.964
183.975	897.092
139.445	873.445
235.239	818.693
209.459	819.993
220.764	861.48
230.548	843.508
238.177	827.585
216.714	825.284
233.346	828.221
247.319	810.39
233.338	805.469
220.027	875.684
220.388	841.907
209.257	818.047
200.443	901.597
246.41	943.103
214.992	901.428
212.746	921.763
209.328	1003.44
246.948	1282.61
206.276	1333.73
205.388	1323.64
286.854	1297.07
229.626	1040.98
248.531	1316.2
267.309	1013.33
230.483	1409.25
224.574	1344.01
293.856	z
240.54
282.93
238.768
312.725
358.279
346.376
319.868
300.059
398.967
359.325
371.046
336.518
342.641
390.325
379.26
387.916
384.864
300.851
318.991
331.261
337.527
343.395
367.528
354.236
381.28
479.398
468.926
460.731
415.811
462.305
484.054
427.368
478.985
416.734
453.205
406.805
446.689
488.914
483.5
454.843
440.951
457.67
409.399
479.573
470.982
450.13
456.212
409.52
409.145
492.143
496.817

## Sheet: GFAP
<50	>50
0	89.72
43.67	83.2
0	60.5
36.71	57.19
43.44	54.27
0	53.38
41.09	52.66
47.26	67.98
43.28	66.78
49.41	50.99
39.54	55.67
0	59.37
0	66.84
0	86.56
0	157.83
0	99.98
16.77	88.74
0	68.6
0	67.97
0	105.07
0	94.17
40.64	55.67
39.9	72.72
0	57.62
26.74	61.99
0	97.48
0	87.02
30.78	89.32
29.67	81.57
0	55.96
34.13	60.05
42.84	59.84
39.59	51.82
37.06	105.96
28.16	84.83
28.15	120.345
41.5	104.25
28.45	82.84
26.87	65.92
32.2	61.93
16.84	88.75
0	121.72
20.45	65.03
7.48	57.14
6.12	61.38
4.58	92.69
8.76	61.43
21.97	55.91
22.94	72.11
0	77.57
0	85.13
47.66	90.08
0	132.53
39.31	154.8
47.36	138.88
47.39	132.39
41.69	157.62
0	161.81
46.53	152.54
45.44	149.73
42.1	111.33
43.11	148.28
29.99	112.78
28.47	74.71
40.13	57.33
0	60.06
0	88.04
45.84	78.04
48.05	68.45
46.67	105.64
45.79	158.3
49.94	156.1
44.71	138.71
36.88	149.25
36.01	130
36.75	143.92
43	136.24
0	51.76
35.08	51.51
33.82	87.23
32.56	114.16
36.4	82.35
32.54	50.16
29.5	58.42
38.49	51.58
42.9	83.37
37.83	65.56
8.44	56.57
37.56	53.11
29.75	60.31
15.29	50.05
27.76	65.7
24.77	52.78
29.63	58.73
20.25	61.19
0	88.55
30.41	72
12.39	62.56
13.51	114.12
21.22	127.03
0	142.81
14.77	139.74
19.72	153.29
25.59	147.1
14.92	128.18
20.17	132.67
16.78	95.48
12.3	127.99
30.54	76.74
17.43	124.34
48.67	61.26
0	56.81
0	77.73
0	180.99
0	75.61
0	51.46
0	50.16
22.02	53.98
32.35
30
11.71
17.47
17.19
0
19.97
16.13
15.55
19.59
16.23
10.18
16.98
10.37
15.24
45.13
0
0
49.52
30.35
0
43.78
25.6
0
15.78
32.36
0
27.52
0
31.93
31.15
12.51
29.44
0
0
46.67
37.52

## Sheet: Rotarod
<50%	>50%
0	91
0	100
0	82
0	86
0	86
0	86
4	74
1	63
15	73
3	52
0	61
15	52
4	88
0	71
12	87
0	94
18	100
35	87
0	76
4	88
9	62
0	59
2	80
0	91
5	93
28	73
0	70
0	67
21	66
0	58
0	63
0	53
19	71
4	54
14	54
0	66
0	100
43	100
12	66
1	99
0	80
0	79
23	93
3	85
0	92
13	94
0	68
18	65
0	82
44	98
0	91
0	114
0	105
0	133
0	130
1	115
34	104
45	126
1	270
17	108
10	114
13	115
50	110
0	149
0	105
6	105
0	119
1	269
0	159
0	103
0	243
2	161
0	168
21	196
0	206
0	369
0	235
0	193
0	137
2	101
3	139
23	123
10	120
38	131
5	172
0	148
30	133
0	136
3	102
31	191
2	109
42	159
10	230
17	102
0	317
33	190
0	138
45	123
0	167
0	1174
0	269
3	185
10	799
37	104
0	178
5	386
0	160
0	113
0	106
0	345
0	176
0	265
0	127
0	132
0	260
0	256
0	119
0	143
0	159
38	239
0	141
13	133
0	151
0	1962
12	217
0	131
0	109
29
0
0
10
22
0
38
0
10
0
0
0
0
0
71
50
0
0
0
