# Supplementary material for: Quantitative trait loci analysis reveals candidate genes implicated in regulating functional deficit and CNS vascular permeability in CD8 T cell-initiated blood–brain barrier disruption
Source: BMC Genomics. 2013 Oct 3;14:678. doi: 10.1186/1471-2164-14-678 (PMC3850781; doi:10.1186/1471-2164-14-678)
Supplement: Additional file 2 — Shown are the raw data used to analyze the SNPs with known cM values for the relationship between quantifiable traits and genotype using WinQTL Cartographer. Mouse identification numbers are shown across the top. SNP markers, chromosome numbers, cM values, and genotype data are included. For genotype, 0 = homozygous for B6, 1 = heterozygous, and 2 = homozygous for 129S1. Raw data for each quantifiable trait are included in a separate tab. [file 1471-2164-14-678-S2.xlsx]

## Sheet: general info
marker	chromosome	cM	I-001	I-002	I-003	I-004	I-005	I-006	I-007	I-008	I-009	I-010	I-011	I-012	I-013	I-014	I-015	I-016	I-017	I-018	I-019	I-020	I-021	I-022	I-023	I-024	I-025	I-026	I-027	I-028	I-029	I-030	I-031	I-032	I-033	I-034	I-035	I-036	I-037	I-038	I-039	I-040	I-041	I-042	I-043	I-044	I-045	I-046	I-047
RS6269442	1	0.1	2	1	1	2	2	2	2	1	2	1	2	1	1	0	0	1	1	1	1	0	0	2	0	1	1	0	1	0	1	1	1	1	1	1	2	1	2	2	1	1	0	1	1	1	1	1	1
RS3684358	1	2.21335	2	1	1	2	2	2	2	1	2	1	1	1	1	0	0	1	1	1	1	0	0	2	0	1	1	0	1	.	1	1	1	1	1	1	2	1	2	2	1	1	0	1	1	1	1	1	1
RS3716083	1	2.21335	2	1	1	2	2	2	2	1	2	1	1	1	1	0	0	1	1	1	1	0	0	2	0	1	1	0	1	0	1	1	1	1	1	1	2	1	2	2	1	1	0	1	1	1	1	1	1
RS13475729	1	4.29633	2	1	1	2	2	2	2	1	2	1	1	1	1	0	0	1	1	1	1	0	0	2	0	1	1	0	1	0	1	1	1	1	1	1	2	1	2	2	1	1	0	1	1	1	1	1	1
RS3671256	1	5.63782	2	1	1	2	2	2	2	1	2	1	1	1	1	0	0	1	1	1	.	0	0	2	0	1	1	0	.	0	1	1	1	1	1	1	2	1	2	2	1	1	0	1	1	1	1	1	2
RS13475745	1	5.72115	2	1	1	2	2	2	2	1	1	1	1	1	1	0	0	1	1	1	1	0	0	2	0	1	1	0	.	0	1	1	1	1	1	1	2	1	2	2	1	1	0	1	1	1	1	1	2
RS13475750	1	6.25448	2	1	1	2	2	2	2	1	1	0	1	1	1	0	0	1	1	1	1	0	0	2	0	1	1	0	1	0	1	1	1	1	1	1	2	1	2	2	1	1	1	1	1	1	1	1	2
RS6404446	1	6.38782	2	1	1	2	2	2	2	1	1	0	1	1	1	0	0	1	1	1	1	0	0	2	0	1	1	0	1	0	1	1	1	1	1	1	2	1	2	2	1	1	1	1	1	1	1	1	2
MCV23695025	1	9.19397	2	1	1	2	2	2	2	1	1	0	1	1	1	0	0	1	1	1	1	0	0	2	0	1	1	0	1	0	1	1	1	2	1	1	2	1	2	2	1	1	1	1	1	1	1	1	2
RS3677683	1	11.5673	2	1	1	2	2	1	2	1	1	0	1	1	1	0	0	1	1	1	2	0	0	2	0	1	1	0	1	0	1	1	0	2	1	1	2	1	2	2	1	1	1	1	1	1	1	1	2
RS3707642	1	15.0173	2	1	1	2	2	1	2	1	1	0	1	1	1	0	0	1	1	1	2	0	0	2	0	1	1	0	1	0	1	1	0	2	1	1	2	1	2	2	1	1	1	1	1	1	1	1	2
GNF01.036.770	1	20.7703	2	1	1	1	2	1	2	1	1	0	1	1	1	0	0	1	1	1	2	0	0	2	0	1	1	0	1	0	0	1	0	2	1	1	2	1	2	2	1	1	1	1	1	1	1	1	2
RS13475827	1	22.7131	2	1	1	1	2	1	2	1	1	0	1	1	1	0	0	1	1	1	.	0	0	2	0	1	1	0	1	0	0	1	0	2	1	0	2	1	2	.	1	1	1	1	1	1	.	1	2
RS13475834	1	23.4722	2	1	1	1	2	1	2	1	1	0	1	1	1	0	0	1	1	1	2	0	0	2	0	1	1	0	1	1	0	1	0	2	1	0	2	0	2	2	1	1	1	1	1	1	1	1	2
RS13475847	1	25.4008	2	1	1	1	2	1	2	1	1	0	1	1	2	0	0	1	0	1	2	0	0	1	0	0	1	0	1	1	0	2	0	2	1	0	2	0	2	2	1	2	1	1	0	0	1	1	1
CEL-1_49993068	1	26.1522	2	1	1	1	2	1	2	1	1	0	1	1	2	0	0	1	0	1	.	0	0	1	0	0	2	0	1	1	0	2	0	2	1	0	2	0	2	2	0	2	1	1	0	0	1	1	1
RS3724092	1	26.1522	2	1	1	1	2	1	2	1	1	0	1	1	2	0	0	1	0	1	2	0	0	1	0	0	2	0	1	1	0	2	0	2	1	0	2	0	2	2	0	2	1	1	0	0	1	1	1
RS13475881	1	29.7096	2	2	1	1	2	1	2	1	1	0	1	1	2	0	0	1	0	1	2	0	0	1	0	0	2	0	1	1	0	2	0	2	1	0	2	0	2	2	0	2	1	1	0	0	1	1	1
RS6322485	1	31.2541	2	2	1	1	2	1	2	2	1	0	1	1	2	0	0	1	0	1	2	0	0	1	0	0	2	0	1	1	0	2	0	2	1	0	2	0	2	1	0	2	1	1	0	1	1	1	1
RS6288543	1	37.1958	2	2	1	1	1	1	2	2	1	.	1	1	2	0	0	1	0	0	2	0	0	1	0	0	2	0	1	1	0	.	0	2	1	0	2	0	2	1	0	1	1	1	0	1	1	1	1
RS6312657	1	37.3458	2	2	1	1	1	1	2	2	1	0	1	1	2	0	0	1	0	0	2	0	0	1	0	0	2	0	1	1	0	2	0	2	1	0	2	0	2	.	0	1	1	1	0	1	1	1	1
RS3713616	1	43.3142	1	2	1	1	1	1	2	1	1	0	1	1	2	0	0	1	0	0	2	0	0	1	0	0	2	0	1	1	0	2	0	2	1	0	2	0	1	1	0	1	1	1	0	1	1	1	1
RS13475931	1	47.8429	1	2	1	1	1	1	2	1	1	0	1	1	2	0	0	0	0	0	2	0	0	1	0	0	2	0	.	1	0	2	0	2	1	0	2	0	2	1	0	1	1	1	0	1	1	1	1
GNF01.075.385	1	48.7429	1	2	1	1	1	1	2	1	1	0	1	1	2	0	0	0	0	0	2	0	0	1	0	0	2	1	1	1	0	2	0	2	1	0	2	0	2	1	0	1	1	1	0	1	1	1	1
RS13475939	1	52.0762	1	2	1	1	1	1	2	1	1	0	1	1	2	0	0	0	0	0	2	0	0	1	0	0	2	1	1	1	0	2	0	2	1	0	2	0	2	1	0	1	1	1	0	1	1	1	1
RS3723062	1	57.0162	1	2	1	1	1	1	2	1	1	0	1	2	2	0	0	0	0	0	2	0	1	1	0	0	2	1	1	1	0	2	0	2	1	0	2	0	1	1	0	1	1	1	0	1	1	2	1
UT_1_89.100476	1	57.0876	1	2	1	1	1	1	2	1	1	0	1	2	2	0	0	0	0	0	2	0	1	1	0	0	2	1	1	1	0	2	0	2	1	0	2	0	1	1	0	1	1	1	0	1	1	2	1
RS6195073	1	58.8143	1	2	1	1	2	1	2	1	1	0	1	2	2	0	0	0	0	0	2	0	1	1	0	0	2	1	1	1	0	2	0	2	1	0	2	0	1	1	0	1	1	1	0	1	1	2	1
RS13475980	1	60.756	1	2	1	1	2	1	2	1	1	0	1	2	2	0	0	0	0	0	2	0	1	1	0	0	2	1	1	1	0	2	0	2	1	0	2	0	1	1	0	1	1	1	0	1	1	2	1
RS6268443	1	62.0993	1	2	1	1	2	1	2	1	1	0	1	2	2	0	0	0	0	0	2	0	1	1	0	0	2	1	1	1	0	2	0	2	1	0	2	0	1	1	0	1	1	1	0	1	1	2	1
RS13476003	1	63.3122	1	2	1	1	2	1	2	1	1	0	1	2	2	0	0	0	0	0	2	0	1	1	0	0	2	1	1	1	0	2	0	2	1	0	2	0	1	1	0	1	1	1	0	1	.	2	1
RS3726669	1	63.3122	1	2	1	1	2	1	2	1	1	0	1	2	2	0	0	0	0	0	2	0	1	1	0	0	2	1	1	1	0	2	0	2	1	0	2	0	1	1	0	1	1	1	0	1	1	2	1
RS6157345	1	63.3122	1	2	1	1	2	1	2	1	1	0	1	2	2	0	0	0	0	0	2	0	1	1	0	0	2	1	1	1	0	2	0	2	1	0	2	0	1	1	0	1	1	1	0	1	1	2	1
RS6368370	1	64.1907	1	2	1	1	2	1	2	1	1	0	1	2	2	0	0	0	0	0	2	2	1	1	0	0	2	1	1	1	0	2	0	2	1	0	2	0	1	1	0	1	1	1	0	1	1	2	1
RS13476036	1	64.6676	1	2	1	1	2	1	2	1	1	0	1	2	2	0	0	0	0	0	2	2	1	1	0	0	2	1	1	1	0	2	0	2	1	0	2	0	1	1	0	1	1	1	0	1	1	2	1
RS3685919	1	64.9909	1	2	1	1	2	1	2	1	1	0	1	2	2	0	0	0	0	0	2	2	1	1	0	0	2	1	1	1	0	2	0	2	1	0	2	0	1	1	0	1	1	1	0	1	1	2	1
RS13476050	1	65.1766	1	2	1	1	2	1	2	1	1	0	1	2	2	0	0	0	0	0	2	2	1	1	0	0	2	1	1	1	0	2	0	2	1	0	2	0	1	.	0	1	1	1	0	1	1	2	1
RS3726043	1	66.0316	1	2	1	1	2	1	2	1	1	0	1	2	2	0	0	0	0	0	2	2	1	1	0	0	2	1	1	1	0	2	0	2	1	0	2	0	1	1	0	1	1	1	0	1	1	2	1
RS13476061	1	66.0887	1	2	1	1	2	1	2	1	1	0	1	2	2	0	0	0	0	0	2	2	1	1	0	0	2	1	1	1	0	2	0	2	1	0	2	0	1	1	0	1	1	1	0	1	1	2	1
RS3674655	1	68.2197	1	2	1	1	2	1	1	1	1	0	1	2	2	0	0	0	0	0	2	2	1	1	0	0	2	1	1	1	0	2	0	2	1	0	2	0	1	1	0	1	1	1	0	1	1	2	1
RS3678634	1	68.759	1	2	1	1	2	1	1	1	1	0	1	2	2	0	0	0	0	0	2	2	1	1	0	0	2	1	1	1	0	2	0	2	1	0	2	0	1	1	0	1	1	1	0	1	1	2	1
RS3717360	1	70.825	1	2	1	1	2	1	1	1	1	0	1	2	2	0	0	0	0	0	2	2	1	1	0	0	2	1	1	1	0	2	0	2	1	0	2	0	1	1	0	1	1	1	0	1	1	2	.
RS3694822	1	70.925	1	2	1	1	2	1	1	1	1	0	1	2	2	0	0	0	0	0	2	2	1	1	0	0	2	1	1	1	0	2	0	2	1	0	2	0	1	1	0	1	1	1	0	1	1	2	.
RS6228473	1	74.425	1	2	1	1	2	1	1	1	1	0	1	2	2	0	0	0	0	0	2	2	1	1	0	0	2	1	1	1	0	2	0	2	1	0	2	0	1	1	0	1	1	1	0	1	1	2	1
RS13476104	1	75.9346	1	2	1	1	2	1	1	1	1	0	1	2	2	0	0	0	0	0	2	2	1	1	0	0	2	1	1	1	0	2	0	2	1	0	2	0	1	1	0	1	1	1	0	1	1	2	1
RS3699561	1	77.1846	1	2	1	1	2	1	1	1	1	0	1	2	2	0	0	0	0	0	2	2	1	1	0	0	2	1	1	1	0	2	0	2	1	0	2	0	1	1	0	1	1	1	0	1	1	2	1
RS3724826	1	77.3846	1	2	1	1	2	1	1	1	1	0	1	2	2	0	0	0	0	0	.	2	1	1	0	0	2	1	.	1	0	2	0	2	1	0	2	0	1	1	0	1	1	1	0	1	1	2	1
RS8250053	1	79.3726	1	2	1	1	2	1	1	1	1	0	1	1	2	0	0	0	1	0	2	2	1	1	0	0	2	2	1	1	1	2	0	2	1	0	2	0	1	1	0	1	1	1	0	1	.	2	1
RS6279930	1	81.6354	1	2	1	1	2	1	1	1	0	0	1	1	2	0	0	0	1	0	2	2	1	1	0	0	2	2	1	1	1	2	0	2	2	0	2	0	1	1	0	1	1	1	0	1	.	2	1
RS13476141	1	83.0938	1	2	0	1	2	1	1	1	0	0	1	1	2	0	0	0	1	0	2	2	1	1	0	0	2	2	1	1	1	2	0	2	2	0	2	0	1	1	0	1	1	1	0	1	1	2	1
RS6382880	1	84.1188	1	1	0	1	2	1	1	1	0	0	1	1	2	0	0	0	1	0	2	2	1	1	0	0	2	2	1	1	1	2	0	2	2	0	2	0	1	1	0	1	1	1	0	1	1	2	1
RS13476152	1	84.1521	1	1	0	1	2	1	1	1	0	0	1	1	2	0	0	0	1	0	2	2	1	1	0	0	2	2	1	1	1	2	0	2	1	0	2	0	1	1	0	1	1	1	0	1	1	2	.
RS13476163	1	84.9688	1	1	0	1	2	1	1	1	0	0	1	1	2	0	0	1	1	0	2	2	1	1	0	0	2	2	1	1	1	2	1	2	1	0	2	0	1	1	0	1	1	1	0	1	1	2	1
RS6411476	1	85.0688	1	1	0	1	2	1	1	1	0	0	1	1	2	0	0	1	1	0	2	2	1	1	0	0	2	2	1	1	1	2	1	2	1	0	2	0	1	1	0	1	1	1	0	1	1	2	1
RS13476229	1	101.81	0	1	0	1	2	0	1	0	0	0	2	1	2	0	0	1	1	0	1	2	2	2	0	1	1	2	2	1	1	2	1	2	1	1	.	0	1	1	0	1	1	1	0	0	2	2	0
RS8245216	1	103.537	1	1	0	1	2	0	1	0	0	0	2	1	2	0	0	1	1	0	1	2	2	2	0	1	1	2	2	1	1	.	1	2	1	1	2	0	1	1	0	1	1	1	0	0	.	2	0
RS3700831	1	110.62	1	1	0	1	2	0	1	0	0	0	2	1	2	0	0	1	1	0	1	2	2	2	0	1	1	2	2	1	2	2	1	2	1	1	2	0	1	1	0	1	1	1	0	0	2	2	0
RS6157620	1	116.019	1	1	0	1	2	0	1	0	0	0	2	1	2	0	1	1	1	0	1	2	2	2	0	1	1	2	2	1	2	2	1	2	1	1	2	0	1	1	0	1	1	1	0	0	2	2	0
MCV22849619	1	120.004	1	1	0	1	2	0	1	0	0	0	2	1	2	0	1	1	1	0	1	2	2	2	0	1	1	1	2	1	2	2	1	2	1	1	2	0	1	0	0	0	1	1	0	0	2	2	0
RS3667164	1	124.038	1	1	0	1	2	0	1	0	0	0	2	2	2	0	1	1	1	2	1	2	2	1	0	1	1	1	2	1	2	2	1	2	1	1	2	0	1	0	0	0	1	1	2	2	2	2	0
RS6240512	2	12.6548	0	1	2	1	2	1	0	2	2	0	0	1	2	2	1	0	0	1	2	1	1	0	1	1	1	2	1	1	0	1	2	1	2	1	0	2	1	1	0	1	1	0	2	0	0	2	1
RS3674936	2	17.419	0	2	2	1	2	1	0	2	1	.	0	1	2	1	2	0	0	2	.	1	1	0	1	1	1	2	.	1	0	1	2	1	2	1	0	1	1	.	0	1	1	0	2	0	.	2	1
RS13476399	2	26.836	0	2	2	1	2	2	0	2	1	0	0	1	2	1	2	1	0	2	2	1	1	0	1	1	1	2	1	1	1	1	2	1	0	2	0	1	1	1	1	1	1	0	2	0	0	2	1
RS13476439	2	33.0003	0	2	1	1	2	1	0	2	1	1	0	1	2	1	2	2	0	2	2	1	0	0	1	0	1	2	1	1	1	1	2	1	0	2	0	1	2	1	1	1	1	0	2	0	0	2	1
RS13476454	2	33.2003	0	2	1	1	2	1	0	2	1	1	0	1	2	1	2	2	0	2	2	1	0	0	1	0	1	2	1	1	.	1	2	1	0	2	0	1	2	1	1	1	1	0	2	0	0	2	1
RS13476467	2	35.1575	0	2	1	1	2	1	0	2	1	1	0	1	2	1	2	2	0	2	2	1	0	0	1	0	1	2	1	2	1	1	2	1	0	2	.	1	2	1	1	1	1	0	2	0	1	2	1
CEL-2_50605053	2	38.4575	0	2	1	1	2	1	0	2	1	1	0	1	2	1	2	2	1	2	2	1	0	0	1	0	1	1	1	2	1	1	2	1	0	2	0	1	2	1	1	1	1	0	2	0	0	2	1
RS3725341	2	39.3408	0	2	1	1	2	1	0	2	1	1	0	1	2	1	2	2	1	2	2	1	0	0	1	0	1	1	.	2	1	1	2	1	0	2	0	1	2	1	1	1	1	0	2	1	0	2	1
RS13476503	2	39.6408	0	2	1	1	2	1	0	2	1	1	1	1	2	1	2	2	1	2	2	1	0	0	1	0	1	1	1	2	1	1	2	0	0	2	0	1	2	1	1	1	1	0	2	1	0	2	1
RS3718711	2	40.9837	0	2	1	1	2	1	0	2	1	1	1	0	2	1	2	2	2	2	2	1	0	0	1	0	1	1	1	2	1	1	2	0	0	2	0	1	2	1	1	1	1	0	2	1	1	2	1
RS3672719	2	41.9979	0	2	1	1	2	1	0	2	1	1	1	0	2	1	2	2	2	2	2	1	0	0	0	0	1	1	1	1	1	1	2	0	0	2	0	1	2	1	1	1	1	0	2	1	1	2	1
RS4223189	2	44.4802	0	2	1	1	1	1	0	2	1	1	1	0	2	1	2	2	2	2	2	1	0	0	0	0	1	1	1	1	1	1	2	0	0	2	0	1	2	1	1	1	1	0	1	1	1	2	1
CEL-2_63143553	2	45.4954	0	2	1	1	1	1	0	2	1	1	1	0	2	1	2	2	2	2	2	1	0	0	0	0	1	1	1	1	1	1	2	1	0	2	0	1	2	1	2	1	1	0	1	1	1	2	1
RS6222797	2	47.9579	0	2	1	1	1	1	1	2	1	1	1	0	2	1	2	2	2	2	2	1	0	0	0	0	1	1	1	1	1	1	2	1	0	2	0	1	2	1	2	1	1	0	1	1	1	2	1
RS13476553	2	48.5329	0	2	1	1	1	1	1	2	1	1	1	0	2	1	2	2	2	2	2	1	0	0	0	.	1	1	1	1	1	1	2	1	0	2	0	1	2	1	2	1	1	0	1	1	1	2	1
CEL-2_73370728	2	53.0797	1	2	2	1	1	1	1	2	1	1	1	0	2	1	2	2	2	1	2	1	0	0	0	0	0	1	1	1	1	1	2	1	0	2	0	1	2	1	2	1	1	0	1	1	1	2	1
RS13476580	2	55.0145	1	2	2	1	1	1	1	2	1	1	1	0	2	1	2	2	2	1	2	1	0	0	0	0	0	1	1	1	1	1	2	1	0	2	0	1	2	1	2	1	1	0	1	1	1	2	1
RS6316774	2	69.0121	2	2	2	1	0	1	1	2	1	.	1	0	2	1	2	2	2	1	1	.	0	0	0	0	0	1	1	1	1	0	2	1	0	1	0	1	2	1	2	0	1	0	1	1	1	2	1
RS6378047	2	70.0621	2	2	2	1	0	1	1	2	1	1	1	0	2	1	2	2	2	1	0	1	0	0	0	0	0	1	1	1	1	0	2	1	0	1	0	1	2	1	2	0	1	0	1	1	0	2	.
RS13476666	2	72.2257	2	2	2	1	0	1	1	2	1	1	1	0	2	1	2	2	2	1	0	1	0	0	0	0	0	1	1	1	1	0	2	1	0	1	0	1	2	1	2	0	1	0	1	1	1	2	1
CEL-2_111981058	2	75.8707	2	2	2	1	0	1	1	2	1	1	1	0	2	1	2	2	2	1	0	1	0	0	0	0	0	1	1	1	1	1	1	1	0	1	1	1	2	1	2	0	1	0	1	1	1	2	1
RS3699172	2	78.4307	2	1	2	1	0	1	1	2	1	1	1	0	2	1	2	2	2	1	0	1	0	0	0	0	0	0	1	1	1	1	1	1	0	1	1	1	2	1	2	0	1	0	1	1	1	2	1
RS8279354	2	80.1508	2	1	2	1	0	1	1	2	1	1	1	0	2	1	2	2	2	1	0	1	0	0	0	0	0	0	1	1	1	1	1	1	0	1	1	1	2	1	2	0	1	0	1	1	2	2	1
RS3658927	2	80.2508	2	1	2	1	0	1	1	2	1	1	1	0	2	1	2	2	2	1	0	1	0	0	0	0	0	0	1	1	1	1	1	1	0	1	1	1	2	1	2	0	1	0	1	1	2	2	1
RS6228179	2	80.4585	2	1	2	1	0	1	1	2	1	1	1	0	2	1	2	2	2	1	0	1	0	0	0	0	0	0	1	1	1	1	1	1	0	1	1	1	2	1	2	0	1	0	1	1	2	2	1
RS6401493	2	81.1871	2	1	2	1	0	1	1	2	1	1	1	0	2	1	2	2	2	1	0	1	0	0	0	0	0	0	1	1	1	1	1	1	0	1	1	1	2	1	2	0	1	0	1	1	2	2	1
GNF02.126.027	2	82.1442	2	1	2	1	0	1	1	2	1	1	1	0	2	1	2	2	2	1	0	1	0	0	0	0	0	0	1	1	1	1	1	1	0	1	1	1	2	.	2	0	1	0	1	1	2	2	1
RS3661596	2	85.1233	2	1	2	1	0	1	1	2	1	1	1	0	2	1	2	2	2	1	0	1	0	0	0	0	0	0	1	1	1	1	1	1	0	1	1	1	2	1	2	0	1	0	1	1	2	2	1
RS4223511	2	85.8733	2	1	2	1	0	1	1	2	1	1	1	0	2	1	2	2	2	1	0	1	0	0	0	0	0	0	1	1	1	1	1	1	0	1	1	1	2	1	2	0	1	0	1	1	2	2	1
RS13476817	2	95.782	2	1	2	1	0	1	1	1	1	1	1	0	2	1	2	2	2	1	0	1	1	0	0	1	0	0	1	1	1	1	0	1	0	1	1	1	2	1	2	0	0	0	1	1	2	2	1
GNF02.149.271	2	99.009	2	1	2	1	0	0	0	1	1	1	1	0	2	2	2	2	2	1	0	1	2	0	0	1	0	0	1	0	1	0	0	2	0	1	1	1	2	1	2	1	0	1	1	1	2	2	1
RS6376291	2	100.403	2	1	2	1	0	0	1	1	1	1	1	0	2	2	2	2	2	1	0	1	2	0	0	1	0	0	1	0	0	0	0	2	0	1	1	1	1	1	2	1	0	1	1	1	1	2	1
RS13476860	2	100.943	2	1	2	1	0	0	1	1	1	1	1	0	2	2	2	2	2	1	0	1	2	0	0	1	0	0	1	0	0	0	0	2	0	1	1	1	1	1	2	1	0	1	1	1	1	2	1
RS3695266	2	101.563	2	1	2	1	0	0	1	1	1	1	1	0	2	2	2	2	2	1	0	1	2	0	0	1	0	0	1	0	0	0	0	2	0	1	1	1	1	1	2	1	0	1	1	1	1	2	1
RS3664408	2	104.643	2	1	2	1	0	0	1	1	1	1	1	0	2	2	1	2	2	1	0	1	2	0	0	1	0	0	1	0	0	0	0	2	0	1	1	1	1	1	2	1	0	1	1	1	1	2	1
RS13476889	2	107.468	1	1	2	1	0	0	1	1	1	1	1	0	1	2	1	2	2	1	.	1	1	0	0	1	0	1	1	0	0	0	0	2	0	1	1	1	1	1	2	1	0	1	1	1	1	2	1
RS13476895	2	107.668	1	1	2	1	0	0	1	1	1	0	1	0	1	1	1	2	2	1	0	1	0	0	0	1	0	1	1	0	0	1	0	2	0	1	1	1	1	1	2	1	0	1	1	1	1	2	1
CEL-2_168586738	2	108.858	1	1	2	1	0	0	1	1	1	0	1	0	1	1	1	2	2	1	0	1	0	0	0	1	0	1	1	0	0	1	0	2	0	1	1	1	1	1	2	1	0	1	1	1	1	2	1
RS3726974	2	109.533	1	1	2	1	0	0	1	1	1	0	1	0	1	1	1	2	2	1	0	1	0	0	0	1	0	1	1	0	0	1	0	2	0	1	1	1	1	1	2	1	0	1	1	1	1	2	1
RS13476928	2	117.54	1	1	2	1	0	0	1	1	0	0	1	2	1	1	1	1	2	1	0	1	0	1	0	1	1	1	1	0	0	1	0	2	0	0	1	1	1	2	2	1	0	1	2	2	1	2	0
RS6187766	2	121.113	1	1	2	1	0	1	1	1	0	0	1	2	1	1	1	1	1	1	0	1	0	1	0	1	1	1	0	0	0	1	0	2	0	0	1	1	1	2	2	1	0	1	2	2	1	2	0
RS13476969	3	0.771429	1	0	1	1	1	1	2	1	0	2	1	1	0	0	1	1	1	1	1	1	0	1	0	1	1	0	1	0	1	2	0	0	1	1	1	1	1	2	0	1	0	1	0	0	1	2	1
RS13476973	3	1.37143	1	0	1	1	1	1	2	1	0	2	1	1	0	0	1	1	1	1	1	1	0	1	0	1	1	0	1	0	1	2	0	0	1	1	1	1	1	2	0	1	0	1	0	0	1	2	1
GNF03.015.035	3	4.23145	1	0	1	1	1	1	2	1	0	2	1	2	0	0	1	1	1	1	1	1	0	1	0	1	1	0	1	0	1	2	0	0	1	1	1	1	1	2	0	1	0	1	0	0	1	2	1
RS3715834	3	11.2176	1	0	1	1	1	1	2	1	1	2	1	2	0	0	1	1	1	1	1	1	0	1	1	1	1	0	1	1	1	2	0	1	1	1	1	1	1	2	0	1	0	1	0	0	1	2	1
RS4223883	3	20.9827	1	0	1	1	1	1	2	1	1	2	1	2	0	0	1	2	1	1	1	1	0	1	1	1	1	0	1	1	1	1	1	1	1	1	1	1	1	2	1	1	0	1	1	0	1	2	1
RS6246699	3	23.5127	1	0	1	1	1	1	2	1	1	2	1	2	0	0	1	2	1	1	0	1	0	1	1	1	1	0	1	1	1	1	1	1	1	1	1	1	1	2	1	1	0	1	1	0	1	2	1
RS6241331	3	30.0589	1	1	1	1	1	1	1	1	1	1	1	2	0	0	1	2	1	1	0	1	0	1	1	1	2	0	2	1	1	1	1	1	1	1	1	1	1	2	1	1	0	0	1	0	1	2	1
RS6335414	3	31.0398	1	1	1	1	1	1	1	1	1	1	1	2	0	0	1	2	2	1	0	1	0	1	1	1	2	0	2	1	1	1	1	1	1	1	1	1	1	2	1	1	0	0	1	0	1	2	1
RS13477138	3	35.4576	1	1	0	1	1	0	1	1	1	0	1	2	0	0	1	2	2	1	0	1	0	1	1	1	1	0	2	1	1	1	1	1	1	1	2	1	1	2	1	1	0	0	1	0	1	2	1
RS13477143	3	35.8643	1	1	0	1	1	0	1	1	1	0	1	2	0	0	1	2	2	1	0	1	0	1	1	1	1	0	2	1	1	1	1	1	1	1	2	1	1	2	1	1	0	0	1	0	1	2	1
RS13477154	3	36.7965	1	1	0	1	1	0	1	1	1	0	1	2	0	0	1	2	2	1	0	1	0	1	1	1	1	0	2	1	1	1	1	1	1	1	2	1	1	2	1	1	0	0	1	0	1	2	1
RS6198234	3	40.2491	1	1	0	1	1	0	1	1	1	0	1	2	0	0	1	2	2	2	.	1	0	1	1	1	1	0	2	1	1	1	1	1	1	1	2	1	1	2	1	1	0	.	1	0	1	2	1
RS6264454	3	40.5491	1	1	0	1	1	0	1	1	1	0	1	2	0	0	2	2	2	2	0	1	0	1	1	1	1	0	2	1	1	1	1	1	1	1	2	1	1	2	1	1	0	0	1	0	1	2	1
RS13477210	3	41.9757	1	1	0	1	1	0	1	1	1	0	1	2	0	0	2	2	2	2	0	1	0	1	1	1	1	0	2	1	1	1	1	1	1	1	2	1	1	2	1	1	0	0	1	0	1	2	1
RS13477217	3	43.259	1	1	0	1	1	0	1	1	1	0	1	2	0	1	2	2	2	2	0	1	0	1	1	1	1	0	2	1	1	1	1	1	1	1	2	1	1	2	1	1	0	0	1	0	1	2	1
RS13477218	3	44.929	1	1	0	1	1	0	1	1	1	0	1	2	0	1	2	2	2	2	0	1	0	1	1	1	1	0	2	1	1	1	1	1	1	1	2	1	1	2	1	1	0	0	1	0	1	2	1
RS13477224	3	45.5873	1	1	0	1	.	0	1	1	1	0	1	1	0	1	2	1	2	2	0	1	0	1	1	1	1	0	2	1	1	.	1	1	1	1	2	1	1	2	1	1	0	0	1	0	1	2	1
RS3719390	3	49.2351	1	1	0	1	1	0	1	1	1	0	1	1	0	1	2	1	2	2	0	1	0	2	1	1	1	1	2	1	1	1	1	1	1	1	2	1	1	2	1	1	0	0	1	0	1	2	1
RS6376008	3	49.3101	1	1	0	1	1	0	1	1	1	0	1	1	0	1	2	1	2	2	0	1	0	2	1	1	1	1	2	1	1	1	1	1	1	1	2	1	1	1	1	1	0	0	1	0	1	2	1
RS13477268	3	52.3221	1	1	0	1	1	0	1	1	1	0	1	1	0	1	2	1	2	2	0	1	0	2	1	1	1	1	2	2	1	1	1	1	0	1	2	1	1	1	1	1	1	0	1	0	1	2	1
RS13477272	3	52.3221	1	1	0	1	1	0	1	1	1	0	1	1	0	1	2	1	2	2	0	1	0	2	1	1	1	1	2	2	1	1	1	1	0	1	2	1	1	1	1	1	1	0	1	0	1	2	1
RS3022964	3	55.2121	1	1	0	1	1	0	1	0	1	0	1	1	0	1	1	1	2	2	0	0	0	2	1	1	1	1	2	2	1	1	1	1	0	1	2	0	1	1	1	1	1	0	1	0	0	2	1
RS3726226	3	56.3226	1	1	0	1	1	0	1	0	1	0	1	1	0	1	1	1	1	2	0	0	0	2	1	1	1	1	2	2	1	1	1	1	0	1	2	0	1	1	1	1	1	0	1	0	0	2	1
RS4138887	3	59.1292	0	1	0	1	1	0	1	0	1	0	1	1	0	1	1	1	1	2	0	0	0	2	1	1	1	1	2	2	1	1	1	1	0	1	2	0	2	1	1	1	1	0	1	0	0	2	1
RS3701653	3	59.4192	0	1	0	1	1	0	1	0	1	0	1	1	0	1	1	1	1	2	0	0	0	2	1	1	1	1	2	2	1	1	1	1	0	1	2	0	2	1	1	1	1	0	1	0	0	2	1
RS13477321	3	61.9171	0	1	0	1	1	0	1	0	1	0	1	1	0	1	1	1	1	2	0	0	0	2	1	1	1	1	1	2	1	1	1	1	0	2	2	0	2	1	2	1	1	0	1	0	0	2	1
RS3676545	3	62.3771	0	1	0	1	1	0	1	0	1	0	1	1	0	1	1	1	1	2	0	0	0	2	1	1	1	1	1	2	1	1	1	1	0	2	2	0	2	1	2	1	1	0	1	0	0	2	1
RS3698700	3	63.0185	0	1	0	1	1	0	1	0	1	0	1	1	0	1	1	1	1	2	0	0	0	2	1	1	1	1	1	2	1	1	1	1	0	2	2	0	2	1	2	1	1	0	1	0	0	2	1
RS3710419	3	64.9876	0	1	0	1	1	0	1	0	1	0	1	1	0	1	1	1	1	2	0	0	0	2	1	1	1	1	1	2	1	1	1	1	0	2	2	0	2	1	2	1	1	0	1	0	0	2	1
RS3708412	3	66.2293	0	1	0	1	1	0	1	0	1	0	1	1	0	1	1	1	1	2	0	0	0	2	1	1	1	1	1	2	1	.	1	1	0	2	2	0	2	1	2	1	1	0	1	0	0	2	1
RS3659836	3	68.9409	0	1	0	1	1	0	1	0	1	0	1	1	0	1	1	1	1	2	0	0	0	2	1	1	1	1	1	2	1	1	1	1	0	2	2	0	2	1	2	1	1	0	1	0	0	2	1
RS13477385	3	71.1409	0	1	1	1	1	0	1	0	1	0	1	1	0	1	1	1	1	2	0	0	0	2	1	1	1	1	1	2	1	1	1	2	0	2	2	0	2	1	2	1	1	0	1	0	0	2	1
RS3671119	3	71.1409	0	1	1	1	1	0	1	0	1	0	1	1	0	1	1	1	1	2	0	0	0	2	1	1	1	1	1	2	1	1	1	2	0	2	2	0	2	1	2	1	1	0	1	0	0	2	1
RS3670168	3	71.8288	0	1	1	1	1	0	1	0	1	0	1	1	0	1	1	1	1	2	0	0	0	2	1	1	1	1	1	2	1	1	1	2	0	2	2	0	2	1	2	1	1	0	1	0	0	2	1
RS13477404	3	74.8878	0	1	1	1	1	0	1	0	1	1	1	1	0	2	1	1	1	2	0	0	0	2	1	1	1	1	1	2	1	1	1	2	0	2	2	0	2	1	2	2	1	0	1	0	0	2	2
RS13477421	3	76.8806	0	1	1	1	1	0	1	0	1	2	1	1	0	2	1	1	1	2	0	0	1	2	2	1	1	2	1	1	1	1	1	2	0	2	2	0	2	1	2	2	1	0	1	0	0	2	1
RS6407142	3	87.4229	0	1	1	1	1	0	1	0	1	2	1	0	0	2	1	1	1	2	0	0	1	2	2	1	1	2	1	1	1	1	1	2	0	2	2	0	2	1	2	2	1	0	1	1	0	2	1
RS3710548	3	90.8203	0	1	1	1	1	0	1	0	1	2	1	0	0	2	1	1	1	2	0	0	1	2	2	1	1	2	2	1	1	1	1	2	0	2	1	0	2	1	2	2	1	0	1	1	0	2	1
RS3657112	3	92.5417	0	1	1	1	1	0	1	0	1	2	1	0	0	2	1	1	1	2	0	0	1	2	2	1	1	2	2	1	1	1	1	2	0	2	1	0	2	1	2	2	1	0	1	1	0	2	1
RS3660863	4	2.46143	0	2	2	2	2	2	2	2	2	1	2	1	1	2	2	1	0	1	2	0	1	1	1	2	2	2	0	1	0	2	0	1	1	0	1	1	1	1	1	1	0	1	1	1	1	1	2
CEL-4_19508304	4	13.6367	0	2	2	2	1	2	2	2	2	1	2	1	1	2	2	1	0	1	2	0	1	1	1	2	2	2	0	1	0	2	0	1	1	0	1	1	1	2	1	1	1	1	1	1	1	2	2
RS13477596	4	16.5827	0	2	2	2	1	2	2	2	2	1	2	1	1	2	2	1	0	1	2	0	1	1	1	2	2	2	0	1	0	2	0	1	1	0	1	1	1	2	1	1	1	1	1	1	1	2	2
GNF04.019.134	4	17.9184	0	2	2	2	1	2	2	2	2	1	2	0	1	.	2	1	0	1	2	0	1	1	1	2	2	2	0	1	0	2	0	1	1	0	1	1	1	2	1	1	1	1	1	1	1	2	2
MCV22919271	4	19.2898	0	2	2	2	1	2	2	2	2	1	2	0	0	2	2	1	0	1	2	0	1	1	1	2	2	2	0	1	0	2	0	1	1	0	1	1	1	2	1	1	1	1	1	1	1	2	2
RS13477617	4	20.5735	0	2	2	2	1	2	2	2	2	1	2	0	0	2	2	1	0	1	2	0	1	1	1	2	2	2	0	1	0	2	0	1	1	0	1	1	1	2	1	1	1	1	1	1	1	2	2
CEL-4_30653207	4	21.9235	0	2	2	2	1	2	2	2	2	1	2	0	0	2	2	1	0	1	2	0	1	1	1	2	2	2	0	1	0	2	0	1	1	0	1	1	1	2	1	1	1	1	1	1	1	2	2
RS3701432	4	21.9235	0	2	2	2	1	2	2	2	2	1	2	0	0	2	2	1	0	1	2	0	1	1	1	2	2	2	0	1	0	2	0	1	1	0	1	1	1	2	1	1	1	1	1	1	1	2	2
RS3663744	4	22.2235	0	2	2	2	1	2	2	2	2	1	2	0	0	2	2	1	0	1	2	0	1	1	1	2	2	2	0	1	0	2	0	1	1	0	1	1	1	2	1	1	1	1	1	1	1	2	2
RS3719299	4	27.8265	0	2	2	1	1	2	2	2	2	1	2	0	0	1	2	1	0	1	2	0	1	1	1	2	2	2	0	1	1	2	0	1	1	0	1	1	1	2	1	0	1	0	1	0	1	2	2
RS3684104	4	29.5032	0	2	2	1	1	2	2	2	2	1	2	0	0	1	2	1	0	1	2	0	1	1	1	2	2	2	0	1	1	2	0	1	1	0	1	1	1	2	1	0	1	0	1	0	1	2	2
RS13477662	4	30.3465	0	2	2	1	1	2	2	2	2	.	2	0	0	1	2	1	0	1	2	0	1	1	1	2	2	2	0	1	1	2	0	1	1	0	1	1	1	2	1	0	1	0	1	0	1	2	2
RS13477676	4	35.4894	0	2	2	1	1	2	2	2	2	1	2	0	0	1	2	0	0	1	2	0	1	1	1	2	2	2	0	1	1	2	0	1	1	0	1	1	1	2	2	0	1	0	1	1	1	2	2
RS13477681	4	37.6627	0	2	2	1	1	2	2	2	2	1	2	0	0	1	2	0	0	1	2	0	1	1	1	2	2	2	0	1	1	2	0	1	1	0	1	1	1	2	2	0	1	0	1	1	1	2	2
RS3663355	4	38.7276	0	2	2	1	1	1	2	2	2	1	2	0	0	1	2	0	0	2	1	0	1	1	1	2	2	2	0	0	1	2	0	1	1	0	1	1	1	2	2	0	1	0	2	1	0	2	2
RS3677770	4	42.9471	0	2	2	1	1	1	2	2	2	1	2	0	0	1	2	0	0	2	2	0	1	1	1	2	2	2	0	0	1	2	0	1	1	0	1	1	1	2	2	0	2	0	2	1	0	2	2
RS6239799	4	45.2554	0	2	2	1	1	1	2	2	2	1	2	0	0	1	2	0	1	2	2	0	1	1	1	2	2	2	0	0	1	2	0	1	1	0	1	1	1	2	2	0	2	0	2	1	0	2	2
RS13477726	4	47.7021	0	2	2	1	1	1	2	2	2	1	2	0	0	1	2	0	1	2	2	0	1	1	1	2	2	2	0	0	1	2	0	1	1	0	1	1	1	2	2	0	2	0	2	1	0	2	2
RS3712541	4	50.8216	1	2	2	1	1	1	2	2	2	1	2	0	0	1	1	0	1	2	2	0	1	1	1	2	2	2	0	0	.	2	0	1	1	0	1	1	1	2	2	0	2	0	2	1	0	2	2
RS3690581	4	51.4502	1	2	2	1	1	1	2	2	2	1	2	0	0	1	.	0	1	2	2	0	1	1	1	2	2	2	0	0	1	2	0	1	1	0	1	1	1	2	2	0	2	0	1	1	0	2	2
RS3710245	4	54.371	1	1	2	1	.	1	2	2	2	1	2	.	0	1	1	0	1	2	2	.	1	1	2	2	2	2	0	0	1	2	0	1	1	1	1	1	2	2	2	0	2	0	1	1	0	2	2
RS13477765	4	54.396	1	1	2	1	1	1	2	2	2	1	2	0	0	1	1	0	1	2	2	0	1	1	2	2	2	2	0	0	1	2	0	1	1	1	1	1	2	2	2	0	2	0	1	1	0	2	2
RS13477774	4	55.1743	1	1	2	1	1	1	2	2	2	1	2	0	0	1	1	0	1	2	2	0	1	1	2	2	2	2	0	0	1	2	0	1	1	1	1	1	2	2	2	0	2	0	1	1	0	2	2
RS13477785	4	58.6966	2	1	2	1	1	1	1	2	2	1	2	0	0	1	1	0	1	2	2	0	1	1	2	2	2	2	0	0	1	2	0	1	1	1	1	1	2	2	2	0	2	0	1	1	0	2	2
RS3708471	4	58.6966	2	1	2	1	1	1	1	2	2	1	2	0	0	1	1	0	1	2	2	0	1	1	2	2	2	2	0	0	1	2	0	1	1	1	1	1	2	2	2	0	2	0	1	1	0	2	1
RS3676928	4	61.5638	2	1	2	1	1	1	1	2	1	1	2	0	0	1	1	0	2	2	2	0	1	1	2	2	2	2	0	0	1	2	0	1	1	1	1	1	2	2	2	0	2	0	1	1	0	2	1
RS3699276	4	61.7635	2	1	2	1	1	1	1	2	1	1	2	0	0	1	1	0	2	2	2	0	1	1	2	2	2	2	0	0	1	2	0	1	1	1	1	1	2	2	2	0	2	0	1	1	0	2	1
RS3711477	4	63.5968	2	1	2	1	0	1	1	2	1	1	1	0	0	1	1	0	2	2	2	0	1	1	2	2	1	2	0	0	2	2	0	1	1	1	1	1	2	2	2	0	2	0	1	1	0	2	1
RS6209043	4	66.4352	2	1	2	1	0	1	1	2	1	1	1	1	0	1	1	0	2	1	2	0	1	1	2	2	1	2	0	1	2	2	0	1	1	1	1	1	2	2	2	0	2	0	1	1	0	2	1
RS6271003	4	69.8494	2	0	2	1	0	1	1	2	1	1	1	1	0	1	1	0	2	1	2	0	1	1	2	2	1	2	0	1	2	2	0	1	1	1	1	1	2	2	2	0	2	0	1	1	0	2	1
RS13477860	4	72.6558	2	.	2	1	.	1	1	2	1	1	1	1	0	1	1	0	2	1	2	0	1	1	2	2	1	2	0	1	2	2	0	1	1	1	1	1	2	2	2	0	2	0	1	1	0	2	1
RS6324470	4	78.6649	2	0	2	1	0	1	1	2	1	1	1	1	0	1	1	0	2	1	1	0	1	0	2	2	1	2	0	1	2	2	0	1	1	1	1	1	1	2	2	0	2	0	1	1	.	2	1
RS6226080	4	79.0974	2	0	2	1	0	1	1	2	1	1	1	1	0	1	1	0	2	1	1	0	1	0	2	2	1	2	0	1	2	1	0	1	1	1	1	1	1	2	2	0	2	0	1	1	1	2	1
RS3710617	4	79.5152	2	0	2	1	0	1	1	2	1	1	1	1	0	1	1	0	2	1	1	0	1	0	2	2	1	2	0	.	2	1	0	1	1	1	1	1	1	2	2	0	2	0	1	1	1	2	1
RS3692563	4	82.2319	2	0	2	1	0	1	1	2	1	1	1	1	0	1	1	0	2	1	1	0	1	0	2	2	1	2	0	1	2	1	0	1	1	1	1	1	1	2	1	0	2	0	1	1	1	2	0
RS3675629	4	87.5462	2	0	2	1	0	1	1	2	1	1	1	1	0	1	.	0	2	1	1	0	1	0	2	2	1	2	0	1	2	.	0	1	1	1	1	1	1	2	1	0	2	0	1	1	1	2	0
RS13477959	4	88.7105	2	0	2	1	0	1	1	2	1	1	1	1	0	1	1	0	2	1	1	0	1	0	2	2	1	2	0	1	2	1	0	1	1	1	1	1	1	2	1	0	2	0	1	1	1	2	0
RS6355837	4	94.8748	2	0	2	1	0	2	1	2	1	1	1	1	0	1	0	0	2	1	0	1	1	0	2	2	1	2	0	1	2	0	1	2	2	1	1	0	1	2	1	0	2	0	1	1	1	2	0
UT_4_132.137715	4	98.1696	2	0	2	1	0	2	1	2	1	1	1	1	0	1	0	0	2	1	0	1	1	0	2	2	1	1	0	1	1	0	1	2	2	1	1	0	1	2	1	1	2	0	1	1	.	2	0
RS3663950	4	99.7839	2	0	2	1	0	2	1	2	1	1	1	1	0	1	0	0	2	1	0	1	1	0	2	2	1	1	0	1	1	0	1	2	2	1	1	0	1	2	1	1	2	0	1	1	1	2	0
RS3688566	4	106.887	2	0	2	1	1	2	0	2	1	1	1	1	0	1	1	1	2	0	0	1	1	0	2	2	1	1	0	1	1	0	1	2	2	1	1	0	1	2	1	1	2	0	1	0	0	2	0
RS3023025	4	108.501	2	0	2	0	1	2	0	2	1	1	1	1	1	1	1	1	2	0	0	1	1	0	2	2	1	1	0	1	1	0	1	2	2	1	1	0	1	2	1	1	2	1	1	0	0	2	0
RS6230717	4	109.573	2	0	2	0	1	2	0	2	1	1	1	1	1	1	1	1	2	0	0	1	1	0	2	2	1	1	0	.	1	0	1	2	2	1	1	0	1	2	1	1	1	1	1	0	0	1	0
RS13478089	4	113.55	2	0	2	0	1	2	0	2	1	1	1	1	1	1	1	2	2	0	0	1	0	0	2	2	1	1	1	1	0	0	2	1	2	0	2	0	1	2	1	1	0	1	0	0	0	1	0
RS13478068	4	114.283	1	0	2	0	2	2	0	2	1	1	1	1	1	1	1	2	2	0	0	1	0	0	2	2	1	1	1	1	0	0	2	1	2	0	2	0	1	2	1	1	0	1	0	0	0	1	0
RS6279100	4	114.683	1	0	2	0	2	2	0	2	1	1	1	1	1	1	1	2	2	0	0	1	0	0	2	2	1	1	1	1	0	0	2	1	2	0	2	0	1	2	1	1	0	1	0	0	0	1	0
RS13478092	5	0.7	0	2	1	1	1	0	1	1	1	1	0	1	1	1	0	1	1	2	1	1	0	1	0	0	1	1	1	1	0	2	1	2	1	1	0	2	1	1	1	2	1	1	0	1	0	2	1
RS3664617	5	1.30667	0	2	1	1	1	0	1	1	1	1	0	1	1	1	0	1	1	2	1	1	0	1	0	0	1	1	1	1	0	2	1	2	1	1	0	2	1	1	1	2	1	1	0	1	0	2	1
RS6402980	5	3.1519	0	2	1	1	1	0	1	1	1	1	0	1	1	1	0	.	1	2	1	1	0	1	0	0	1	1	1	1	0	2	1	2	1	1	0	2	1	1	1	2	1	1	0	1	0	2	.
RS6307393	5	4.0519	0	2	1	1	1	0	1	1	1	1	0	1	1	1	0	1	1	2	1	1	0	1	0	0	1	1	1	1	0	2	1	2	1	1	0	2	1	1	1	2	1	1	0	1	0	2	1
RS3714258	5	5.59079	0	2	1	1	1	1	1	1	1	1	0	1	1	1	0	1	1	2	1	1	0	1	0	0	1	1	1	1	0	2	1	2	1	1	0	2	1	1	1	2	1	1	0	1	0	2	1
RS3687916	5	9.89079	0	2	1	1	1	1	1	1	1	1	0	1	1	1	0	1	1	2	1	.	0	1	0	0	1	1	1	1	0	2	1	2	1	1	0	2	1	1	1	2	1	1	0	1	0	2	1
RS6353097	5	10.2544	0	2	1	1	1	1	1	1	1	1	0	1	1	1	0	1	1	2	1	1	0	1	0	0	1	1	1	1	0	2	1	2	1	1	0	2	1	1	1	2	1	1	0	1	0	2	1
RS3692039	5	11.9589	0	2	1	1	1	1	1	1	1	1	0	1	1	1	0	1	1	2	1	1	0	1	0	0	1	1	1	1	0	2	2	2	1	1	0	2	1	1	1	2	1	1	0	2	0	2	1
RS13478139	5	15.3414	0	2	1	1	1	1	1	1	1	1	0	1	1	1	0	1	1	2	0	1	0	1	0	0	1	1	1	1	0	2	2	2	1	1	0	2	1	1	1	2	1	1	0	2	0	2	1
CEL-5_24211033	5	22.2073	0	2	1	1	1	1	1	1	0	1	0	1	1	1	0	1	1	1	0	1	0	1	0	0	1	1	1	1	0	2	2	2	1	1	0	2	1	1	1	2	1	1	0	2	0	2	1
RS13478154	5	23.3339	0	2	1	1	.	1	1	1	0	1	0	1	1	1	0	1	1	1	0	1	0	1	0	0	1	1	1	1	0	2	2	2	1	1	0	2	1	1	1	2	1	1	0	2	0	2	1
RS3696671	5	23.5911	0	2	1	1	1	1	1	1	0	1	0	1	1	1	0	1	1	1	0	1	0	1	0	0	1	1	1	1	0	2	2	2	1	1	0	2	1	1	1	2	1	1	0	2	0	2	1
RS13469943	5	27.3625	0	2	1	1	1	1	1	1	0	1	1	1	1	1	0	1	1	1	0	1	0	1	0	0	1	1	1	1	0	2	2	2	1	1	0	2	1	1	1	2	1	1	0	2	0	2	1
RS3700706	5	27.9196	0	2	1	1	.	1	1	1	0	.	1	1	1	1	0	1	1	1	0	1	0	1	0	0	1	1	1	1	0	2	2	2	1	1	0	2	1	1	1	2	1	1	0	2	0	2	1
RS6341620	5	30.5196	0	2	1	1	1	1	1	1	0	1	1	1	1	1	0	1	1	1	0	1	0	1	0	0	1	1	1	1	0	1	2	2	1	1	0	2	1	1	1	2	1	1	0	2	0	2	1
RS13478205	5	32.4605	0	2	1	1	1	1	1	1	0	1	1	1	1	1	1	1	1	1	0	1	0	1	0	0	1	1	1	1	0	1	2	2	2	1	0	2	1	1	1	2	1	1	0	2	0	2	1
RS6215373	5	33.9721	0	2	1	1	1	1	1	1	0	1	1	1	1	1	1	1	1	1	0	1	0	1	0	0	0	1	.	1	0	.	2	2	2	1	0	2	1	1	1	2	1	1	0	2	0	2	1
RS3714001	5	37.6237	0	2	1	1	1	1	1	1	0	1	1	1	1	1	1	1	1	1	0	1	0	1	0	0	0	1	1	0	0	1	2	2	2	1	0	2	1	1	1	2	1	1	0	1	0	1	1
RS3695107	5	48.4413	0	2	1	1	1	2	1	1	0	2	2	1	1	1	1	1	1	1	0	1	0	1	0	0	1	2	1	0	0	1	2	2	2	1	0	2	1	2	1	1	1	1	0	1	0	1	0
RS6161105	5	52.4602	0	2	1	1	1	2	1	1	1	2	2	1	1	1	1	1	1	1	0	1	0	1	0	0	1	2	1	0	1	1	2	2	2	1	0	2	1	2	1	1	1	1	1	1	0	1	0
RS13478352	5	62.9087	0	2	1	1	1	2	1	1	1	2	2	1	1	1	1	1	1	1	0	1	0	1	0	0	1	1	1	0	1	1	2	2	2	1	0	2	1	1	1	1	1	1	1	1	0	1	0
RS3667334	5	63.223	0	2	1	0	1	2	1	1	1	2	2	1	1	1	1	1	1	1	0	1	0	1	0	0	1	1	1	0	1	1	2	2	2	1	0	2	1	1	1	1	1	1	1	1	0	1	0
RS3721607	5	63.223	0	2	1	0	1	2	1	1	1	2	2	1	1	1	1	1	1	1	0	1	0	1	0	0	1	1	1	0	1	1	2	2	2	1	0	2	1	1	1	1	1	1	1	1	0	1	0
RS13459087	5	63.6397	0	2	1	0	1	2	1	1	1	2	2	1	1	1	1	1	1	1	0	1	0	1	0	0	1	1	1	0	1	1	2	2	2	2	0	2	1	1	1	1	1	1	1	1	0	1	0
CEL-5_87173557	5	63.7597	0	2	1	0	1	2	1	1	1	2	2	1	1	1	1	1	1	1	0	1	0	1	0	0	1	1	1	0	1	1	2	2	2	2	0	2	1	1	1	1	1	1	1	1	0	1	0
GNF05.084.686	5	64.8097	0	2	1	0	1	2	1	1	1	2	2	1	1	1	1	.	1	1	.	1	0	1	0	0	1	1	1	0	1	1	2	2	2	2	0	2	1	1	1	1	1	1	1	1	0	1	0
CEL-5_93945748	5	65.4239	0	2	1	0	1	2	1	1	1	2	2	1	1	1	.	1	1	1	0	1	0	1	0	0	1	1	1	0	1	1	2	2	2	1	0	2	1	1	1	1	2	1	1	1	0	1	0
RS3661241	5	65.4239	0	2	1	0	1	2	1	1	1	2	2	1	1	1	1	1	1	1	0	1	0	1	0	0	1	1	1	0	1	1	2	2	2	1	0	2	1	1	1	1	2	0	1	1	0	1	0
RS13478433	5	68.6563	0	2	0	0	1	2	1	1	1	2	2	1	1	1	1	1	1	1	0	1	0	1	0	0	1	1	1	0	1	1	2	2	2	1	0	2	1	1	1	1	2	0	1	1	0	1	0
RS13478451	5	71.6496	0	2	0	0	1	2	1	1	1	2	2	1	1	1	1	1	1	1	0	1	0	1	0	0	1	1	1	0	1	1	2	2	2	1	0	1	1	1	1	1	2	0	1	1	0	2	0
RS13459186	5	71.7163	0	2	0	0	1	2	1	1	1	2	2	1	1	1	1	1	1	1	0	1	0	1	0	0	1	1	1	0	1	1	2	2	2	1	0	1	1	1	1	1	2	0	1	1	0	2	0
UT_5_110.343536	5	74.1694	0	2	0	0	1	2	1	1	1	2	2	1	1	1	0	1	1	1	0	1	0	1	0	0	1	1	1	0	1	1	2	2	2	1	0	1	1	1	1	1	2	0	1	1	0	2	0
GNF05.106.197	5	75.0837	0	2	0	0	1	2	1	1	1	2	2	1	1	1	1	1	1	1	0	1	0	1	0	0	1	1	1	0	1	1	2	2	2	1	0	1	1	1	1	1	2	0	1	1	0	2	0
GNF05.110.207	5	79.009	0	2	0	0	1	2	1	1	1	2	2	1	1	1	1	1	1	1	0	1	0	1	0	0	1	1	1	0	1	1	2	2	2	1	0	1	1	1	1	0	2	0	1	1	0	2	0
CEL-5_117374791	5	83.7833	0	2	1	0	2	2	1	1	1	2	2	1	1	1	1	1	1	1	0	1	0	1	0	0	1	1	.	0	1	1	2	2	2	1	0	1	1	1	1	0	2	0	1	1	0	2	0
RS13478527	5	89.5003	0	1	1	0	2	1	1	1	1	2	2	1	1	2	0	1	1	1	0	2	0	1	1	0	1	1	1	0	1	1	2	2	2	1	1	1	1	1	1	0	2	0	1	1	0	2	1
GNF05.124.386	5	90.3023	0	1	1	0	2	1	1	1	1	2	2	1	1	2	0	1	1	1	0	2	0	1	1	0	1	1	1	0	1	1	2	2	2	1	1	1	1	1	1	0	2	0	1	1	0	2	1
GNF06.026.418	5	91.0968	1	1	1	1	0	1	0	2	2	1	1	1	1	1	2	0	2	1	1	2	2	1	0	1	2	1	2	1	2	1	1	2	1	0	2	2	1	1	2	1	2	1	1	0	0	1	1
RS4225536	5	97.3666	0	1	1	0	2	1	1	1	1	1	2	2	1	2	0	2	1	2	0	2	0	1	1	0	1	1	1	0	1	1	2	2	1	1	1	1	1	2	2	1	1	0	2	2	0	2	1
RS3656197	5	99.7433	0	1	1	0	2	0	1	1	1	1	2	2	2	2	0	2	1	2	0	2	0	1	1	0	1	1	1	0	1	1	2	2	1	1	1	1	1	2	2	1	1	0	2	2	0	2	1
RS13478574	5	103.502	0	1	1	0	2	0	1	1	1	1	1	2	2	2	0	2	1	2	0	2	0	1	1	0	1	1	1	0	1	1	1	2	1	1	1	1	1	2	2	1	1	0	2	1	0	2	1
RS3718776	5	109.748	1	1	1	0	2	0	1	1	1	1	1	2	2	2	0	2	1	2	0	2	0	2	1	0	1	1	1	0	1	1	1	2	1	0	1	1	1	2	2	1	1	0	2	1	1	2	1
RS13478602	6	0	1	1	1	1	1	1	0	2	2	1	1	1	1	1	2	0	2	1	1	2	2	1	0	1	1	1	2	1	2	1	1	2	1	0	2	2	1	1	2	1	1	1	1	1	0	1	1
RS3661828	6	0	1	1	1	1	1	1	0	2	2	1	1	1	1	1	2	0	2	1	1	2	2	1	0	1	1	1	2	1	2	0	1	2	1	0	2	2	1	1	2	1	1	1	1	1	0	1	1
RS6172481	6	0.75	1	1	1	1	1	1	0	2	2	1	1	1	1	1	2	0	2	1	1	2	2	1	0	1	1	1	2	1	2	1	1	2	1	0	2	2	1	1	2	1	2	1	1	1	0	1	1
RS3699833	6	3.32222	1	1	1	1	1	1	0	2	2	1	1	1	1	1	2	0	2	1	1	2	2	1	0	1	1	1	2	1	2	1	1	2	1	0	2	2	1	1	2	1	2	1	1	0	.	1	1
RS13478621	6	4.93931	1	1	1	1	1	1	0	2	2	1	1	1	1	1	2	0	2	1	1	2	2	1	0	1	1	1	2	1	2	1	1	2	1	0	2	2	1	1	2	1	2	1	1	0	0	1	1
RS13478626	6	5.23801	1	1	1	1	1	1	0	2	2	1	1	1	1	1	2	0	2	1	1	2	2	1	0	1	1	1	2	1	2	1	1	2	1	0	2	2	1	1	2	1	2	1	1	0	0	1	1
RS13478631	6	5.64912	1	1	1	1	1	1	0	2	2	1	1	1	1	1	2	0	2	1	1	2	2	1	0	1	1	1	2	1	2	1	1	2	1	0	.	2	1	1	2	1	2	1	1	0	0	1	1
RS13478656	6	13.702	1	1	1	1	0	1	0	2	2	1	1	1	1	1	2	0	2	1	1	2	2	1	0	1	2	1	2	1	2	1	1	2	1	0	2	2	1	1	2	1	2	1	1	0	0	1	1
RS13478677	6	18.5483	1	1	1	1	0	1	0	2	2	1	1	1	1	1	2	0	2	1	1	2	2	1	0	1	2	1	2	1	2	1	1	2	1	0	2	2	1	1	2	1	2	1	1	0	0	1	1
RS13478697	6	20.7555	1	1	1	1	0	2	0	2	2	1	1	1	1	1	2	0	2	1	1	2	2	1	0	1	2	1	2	1	2	1	1	2	1	0	2	2	1	1	2	1	2	1	1	0	0	1	1
RS3704635	6	23.0552	1	1	1	1	0	2	0	2	2	.	1	1	1	1	2	0	2	1	.	2	2	0	0	.	2	1	2	1	2	2	1	2	1	0	2	2	1	1	2	1	2	1	1	0	.	1	2
RS4139698	6	33.2204	1	1	1	1	0	2	0	2	2	2	1	1	1	1	2	0	2	1	.	2	1	0	0	1	2	1	2	1	2	2	1	2	1	0	2	1	1	1	2	2	2	1	1	0	0	0	2
RS13478761	6	35.2669	1	1	1	1	.	2	0	2	2	2	1	1	1	1	2	0	2	1	1	2	1	0	0	1	2	1	2	1	2	2	1	2	1	1	2	1	1	1	2	2	2	1	1	0	0	0	2
RS6355719	6	36.6884	1	2	1	1	1	2	1	2	2	2	1	1	1	1	2	1	2	2	1	2	0	0	0	1	2	1	2	1	2	2	1	2	1	1	2	1	1	1	2	2	2	1	1	0	1	0	2
CEL-6_57082524	6	36.8669	1	2	1	1	1	2	1	2	2	2	1	1	1	1	2	1	2	2	1	2	0	0	0	1	2	1	2	1	2	2	1	2	1	1	2	1	1	1	2	2	2	1	1	0	1	0	2
RS13478819	6	45.3455	1	2	1	1	1	1	1	1	2	2	1	1	2	1	2	1	2	2	2	2	0	0	0	1	2	1	2	1	2	2	1	2	2	2	2	1	1	2	2	2	2	1	1	0	.	0	1
RS3672029	6	45.5241	1	2	1	1	1	1	1	1	2	2	1	1	2	1	2	1	2	2	2	2	0	0	0	1	2	1	2	1	2	2	1	2	2	2	2	1	1	2	2	2	2	1	1	0	1	0	1
RS13459097	6	53.8041	1	2	1	1	1	1	1	1	2	2	1	1	2	1	2	1	2	2	2	2	0	0	1	1	2	1	2	0	2	2	0	2	2	2	1	1	1	2	2	1	2	1	1	0	1	0	1
CEL-6_86289708	6	54.1495	1	2	1	1	1	1	1	1	2	2	1	1	2	1	2	1	2	2	2	2	0	0	1	1	2	1	2	0	2	2	0	2	2	2	1	1	1	2	2	1	2	1	1	0	1	0	1
RS13478882	6	56.1387	1	2	1	1	1	1	1	1	2	2	1	1	2	1	2	1	2	2	2	2	0	0	1	1	2	1	2	1	2	2	0	2	2	2	1	1	1	2	2	1	2	1	1	0	1	0	1
RS13478891	6	56.597	1	2	1	1	1	1	1	1	2	2	1	1	2	1	2	1	2	2	2	2	0	0	1	1	1	1	2	1	2	2	0	2	2	2	1	1	1	2	2	1	2	1	1	0	1	0	1
RS6239023	6	57.5804	1	2	1	1	1	1	1	1	2	2	1	1	2	1	2	1	2	2	2	2	0	0	1	1	1	1	1	1	2	2	0	2	2	2	.	1	1	2	2	1	2	1	1	0	.	0	1
RS3718735	6	61.8306	1	2	1	1	1	1	1	1	2	2	1	1	2	1	2	1	2	2	2	2	0	0	1	1	1	2	1	1	2	2	0	2	2	2	1	1	1	2	2	1	2	1	1	1	1	0	1
RS6393943	6	70.1175	1	2	1	1	1	1	1	1	2	2	1	1	2	1	2	1	2	2	2	2	0	0	1	0	1	2	.	1	2	2	0	2	2	2	1	1	1	2	2	1	2	0	1	1	1	0	1
MCV23042866	6	70.5925	1	2	1	1	1	1	1	1	2	2	1	1	2	1	2	1	2	2	2	2	0	0	1	0	1	2	1	1	2	2	0	2	2	2	1	1	1	2	2	1	2	0	1	1	1	0	1
RS13478997	6	73.7592	0	2	1	1	1	1	1	1	2	2	1	2	2	1	2	1	2	2	2	2	0	0	1	0	1	2	1	1	2	2	0	2	2	2	1	1	1	2	2	1	2	0	1	1	1	0	.
RS13479006	6	75.664	0	2	1	1	1	1	1	1	2	2	1	2	2	1	2	1	2	2	2	2	1	0	1	0	1	2	0	1	2	2	0	2	2	2	1	1	1	2	2	1	2	0	1	1	1	0	1
RS3681620	6	88.1966	0	2	1	1	1	1	1	1	2	1	1	1	2	1	1	2	2	2	2	2	1	0	1	0	1	2	0	1	2	2	0	2	2	2	1	1	1	2	2	2	2	1	1	1	1	0	1
CEL-6_130920075	6	88.7699	0	2	1	1	1	1	1	1	2	1	1	1	2	1	1	2	2	2	2	2	1	0	1	0	1	2	0	1	2	2	0	2	2	2	1	1	1	2	2	2	2	1	2	1	1	0	1
RS3023102	6	93.0318	0	2	1	2	1	1	1	1	2	1	1	1	2	1	1	2	2	2	1	2	1	0	1	0	1	2	0	1	2	1	0	1	2	2	1	1	1	1	1	2	2	1	2	1	1	0	1
RS13479139	7	1.195	1	1	0	2	1	2	1	1	1	2	1	1	2	1	0	0	0	1	1	2	1	0	1	1	0	2	1	1	1	0	1	1	0	2	1	1	1	2	1	2	2	0	1	1	2	1	1
RS6361142	7	1.195	1	1	0	2	1	2	1	1	1	.	1	1	1	1	0	0	0	1	1	2	1	0	1	1	0	2	1	1	1	0	1	1	0	2	1	1	1	2	1	2	2	0	1	1	2	1	1
GNF07.013.809	7	2.84111	1	1	0	2	1	2	1	1	1	2	1	1	1	1	0	0	0	1	1	2	1	0	1	1	0	2	1	1	1	0	1	1	0	2	1	1	1	2	1	2	2	0	1	1	2	1	1
RS13479153	7	4.90361	1	1	0	2	1	2	1	1	1	2	1	1	0	1	0	0	0	1	1	2	2	0	0	1	0	2	1	1	1	0	1	1	0	2	1	1	1	2	1	2	2	0	1	1	2	1	1
CEL-7_17114061	7	7.49197	1	1	0	2	0	2	1	1	1	2	1	1	0	1	0	0	0	1	1	2	2	0	0	1	0	2	1	0	1	0	1	1	0	2	1	1	1	2	1	2	1	0	1	1	2	1	1
CEL-7_36725559	7	7.63482	1	1	0	2	0	2	1	1	1	2	2	1	0	1	0	0	1	1	1	2	2	1	0	0	0	2	0	1	1	0	1	1	1	2	1	1	1	2	0	2	1	0	2	1	2	1	1
RS4226520	7	7.99197	1	1	0	2	0	2	1	1	1	2	1	1	0	1	0	0	1	1	1	2	2	0	0	1	0	2	1	0	1	0	1	1	0	2	1	1	1	2	1	2	1	0	1	1	2	1	1
RS3719311	7	12.792	1	1	0	2	0	2	1	1	1	2	1	1	0	1	0	0	1	1	1	2	2	0	0	1	0	2	1	0	1	0	1	1	0	2	1	1	1	2	1	2	1	0	1	1	2	1	1
RS6239372	7	13.7634	1	1	0	2	0	2	1	1	1	2	1	1	0	1	0	0	1	1	1	2	2	0	0	1	0	2	1	1	1	0	1	1	1	2	1	1	1	2	1	2	1	0	1	1	2	1	1
RS3719256	7	22.952	1	1	0	2	0	2	1	1	1	2	1	1	0	1	0	0	1	1	1	2	2	1	0	0	0	2	0	1	1	0	1	1	1	2	1	1	1	2	0	2	1	0	2	1	2	1	1
RS8255275	7	24.027	1	1	0	2	0	2	1	1	1	2	1	1	0	1	0	0	1	1	1	2	2	1	0	0	0	2	0	1	1	0	1	1	1	2	1	1	1	2	0	2	1	0	2	1	2	1	1
RS8260975	7	24.477	1	1	0	2	0	2	1	1	1	2	2	1	0	1	0	0	1	1	1	2	2	1	0	0	0	2	0	1	1	0	1	1	1	2	1	1	1	2	0	2	1	0	2	1	2	1	1
RS13479251	7	29.0565	1	1	0	2	0	2	1	1	1	2	2	1	0	1	0	0	1	1	1	2	1	1	0	0	0	2	0	1	1	1	1	1	1	2	1	1	1	2	0	2	1	0	2	1	2	1	1
RS3718641	7	29.1165	1	1	0	2	0	1	1	1	1	2	2	1	0	1	0	0	1	1	1	2	1	1	0	0	0	2	0	1	1	1	1	1	1	2	1	1	1	2	0	2	1	0	2	1	2	1	1
RS3663313	7	30.2915	1	1	0	2	0	1	1	1	1	2	2	1	0	1	0	0	1	1	1	2	1	1	0	0	0	2	0	1	1	1	1	1	1	2	1	1	1	2	0	2	1	0	2	1	2	1	1
RS13479277	7	31.1748	1	1	0	2	0	1	1	1	1	2	2	1	0	1	0	0	1	1	1	2	1	1	0	0	0	2	0	1	1	1	1	1	1	2	1	1	1	2	0	2	1	0	2	1	2	1	1
RS3714908	7	32.2748	1	1	0	2	0	1	1	1	1	2	2	1	0	1	0	0	1	1	1	2	1	1	0	0	0	2	0	1	1	1	1	1	1	2	1	1	1	2	0	2	1	0	2	1	2	1	1
RS6160140	7	33.0415	1	1	0	2	0	1	1	1	1	2	2	1	0	1	0	0	1	1	1	2	1	1	0	0	0	2	0	1	1	1	1	1	1	2	1	1	1	2	0	2	1	0	2	1	2	1	1
RS13479319	7	36.3915	1	1	0	2	0	1	1	1	1	2	2	1	0	1	0	0	1	1	1	2	1	1	0	0	0	2	0	1	1	1	1	1	1	2	1	1	1	2	1	2	1	0	2	1	2	2	1
RS13479324	7	39.7088	2	1	0	2	0	1	1	1	1	2	2	1	0	1	0	0	1	1	1	2	1	1	0	0	0	1	0	1	1	1	1	1	1	2	1	1	1	2	1	2	1	0	2	1	2	2	1
RS3676254	7	41.466	2	1	0	2	0	1	1	1	1	2	2	1	0	2	0	0	1	1	1	2	1	1	0	0	0	1	0	1	1	1	1	1	1	2	1	1	1	2	1	2	1	0	2	1	2	2	1
RS13479338	7	41.9874	2	1	0	2	0	1	1	1	1	2	2	1	0	2	0	0	1	1	1	2	1	1	0	0	0	1	0	1	1	1	1	1	1	2	1	1	1	2	1	2	1	0	2	1	2	2	1
RS13479347	7	43.3816	2	1	1	2	0	1	1	1	1	2	2	0	0	2	0	0	1	1	1	2	1	1	0	0	0	1	0	1	0	1	1	1	1	2	1	1	1	2	1	2	1	0	2	1	2	2	1
RS13479363	7	47.5068	2	1	1	2	0	1	1	1	1	2	2	0	0	2	0	0	2	1	1	2	1	1	0	0	0	1	0	1	0	1	1	1	1	2	1	1	1	2	1	2	1	0	2	1	2	2	1
RS13479375	7	49.4964	2	1	1	2	0	1	1	1	1	1	2	0	0	2	0	0	2	1	1	2	1	1	0	0	0	1	0	1	0	1	1	1	1	2	1	1	1	2	1	1	1	0	2	1	2	2	1
CEL-7_77850273	7	51.7951	2	1	1	2	0	.	1	1	2	1	2	0	0	2	0	0	2	1	1	2	1	1	0	0	0	1	0	1	0	1	1	1	1	2	1	.	1	1	1	1	1	0	2	1	1	2	1
RS4226783	7	53.2231	2	1	1	2	0	1	1	1	2	1	2	0	0	2	0	0	2	1	1	2	1	1	0	0	0	0	0	1	0	1	1	1	1	2	1	1	1	2	1	1	1	0	2	1	2	2	1
RS3707067	7	55.1201	2	1	1	1	0	1	1	1	2	1	2	0	0	2	0	0	2	1	1	2	1	1	0	0	0	0	0	1	0	1	1	1	1	1	1	2	1	2	1	1	1	0	2	1	2	2	1
RS13479427	7	55.4101	2	1	1	1	0	1	1	1	2	1	2	0	0	2	0	0	2	1	1	2	1	1	0	0	0	0	0	1	0	1	1	1	1	1	1	2	1	2	1	1	1	0	2	1	2	2	1
RS6357312	7	55.8101	2	1	1	1	0	1	1	1	2	1	2	0	0	2	1	0	2	1	1	2	1	1	0	0	0	0	0	1	0	1	1	1	1	1	1	2	1	2	1	1	1	0	2	1	2	2	1
RS3673653	7	58.5109	2	1	1	1	0	1	1	1	2	1	2	0	0	2	1	0	2	1	1	2	1	1	0	0	0	0	0	1	0	1	1	1	1	1	1	2	1	2	1	1	1	0	2	1	2	2	1
RS6386601	7	58.5109	2	1	1	1	0	1	1	1	2	1	2	0	0	2	1	0	2	1	1	2	1	1	0	0	0	0	0	1	0	1	1	1	1	1	1	2	1	2	1	1	1	0	2	1	2	2	1
RS13479461	7	60.9936	2	0	1	1	0	0	1	1	2	1	2	0	0	2	1	0	2	1	.	1	1	1	0	0	0	0	0	1	0	1	1	1	1	1	1	2	1	2	1	1	1	0	2	1	2	2	1
RS13479477	7	65.8975	2	0	1	1	0	0	1	1	2	1	2	0	0	2	1	0	2	1	1	1	1	1	0	0	0	0	0	1	0	1	1	1	1	1	2	2	1	2	1	1	1	0	2	1	2	2	1
RS13479506	7	73.9438	2	0	1	1	0	1	1	1	2	1	2	0	0	2	.	0	2	2	1	1	1	1	0	1	0	0	0	1	0	1	1	1	2	1	2	2	1	2	1	1	1	0	2	1	2	2	1
RS3682038	7	75.4238	2	0	1	1	0	1	1	1	2	1	2	0	0	2	1	0	2	2	0	1	1	1	0	1	0	0	0	1	0	1	1	1	2	1	2	2	1	2	1	1	1	0	2	1	2	2	1
RS13479535	7	84.685	2	0	2	1	0	1	1	1	2	1	2	1	0	2	1	0	2	2	0	1	1	1	0	1	0	0	0	1	0	1	1	1	2	1	2	2	1	2	1	1	1	0	2	1	2	1	1
RS3716088	7	86.3	2	0	2	1	0	1	1	1	2	1	2	1	0	2	1	0	2	2	0	1	1	1	0	1	0	0	0	1	0	1	2	1	2	1	2	2	1	2	1	1	1	0	2	1	2	1	1
RS3663988	7	93.4872	2	0	2	1	0	1	2	2	2	1	2	1	0	2	1	1	2	2	0	1	1	2	0	1	0	0	0	1	1	1	2	0	1	1	2	2	1	1	1	1	1	0	2	1	2	1	1
RS3711570	8	0	0	2	1	0	1	2	1	2	0	0	2	1	1	1	2	0	1	1	2	1	1	2	1	2	1	0	0	0	0	1	2	1	0	2	1	1	0	1	1	2	0	1	1	2	1	2	1
RS6360601	8	1	0	2	1	0	0	2	1	2	0	0	2	1	1	1	2	0	1	1	2	1	1	2	1	2	1	0	0	0	0	1	2	1	0	2	1	1	0	1	1	2	0	1	1	2	1	2	1
RS6153168	8	1.01429	0	2	1	0	0	2	1	2	0	0	2	1	1	1	2	0	1	1	2	1	1	2	1	2	1	0	0	0	0	1	2	1	0	2	1	1	0	1	1	2	0	1	1	2	1	2	1
RS13479608	8	3.74429	0	2	1	0	0	2	1	2	0	0	2	1	1	1	2	0	1	1	2	1	1	2	1	2	1	0	0	0	0	1	2	1	1	2	1	1	0	1	1	2	0	1	1	2	1	2	1
RS3657963	8	5.84519	0	2	1	0	0	2	1	2	0	0	2	1	1	1	2	0	1	1	2	1	1	2	1	2	1	0	0	0	0	1	2	1	1	2	1	1	0	1	1	2	0	1	1	2	1	2	1
GNF08.014.711	8	7.12519	0	2	1	0	0	2	1	2	0	0	2	1	1	1	2	0	1	1	2	1	1	2	1	2	1	0	0	0	0	1	2	1	1	2	1	1	0	1	1	2	0	1	1	2	1	2	1
RS4140004	8	12.8464	0	2	1	0	0	1	1	2	0	0	2	1	1	1	2	0	2	1	2	1	1	2	1	2	1	0	0	0	0	1	2	1	1	2	1	1	0	1	1	2	0	1	1	2	1	2	1
RS3661760	8	13.7131	0	2	1	0	0	1	1	2	0	0	2	1	1	1	2	0	2	1	2	1	1	2	1	2	1	0	0	0	0	1	2	1	1	2	1	1	0	1	1	2	0	1	1	2	1	2	1
RS13479656	8	19.6679	0	2	1	0	0	1	1	2	0	1	2	1	1	1	2	0	2	1	2	1	1	2	1	2	1	0	0	0	0	1	2	1	1	2	1	1	0	1	1	2	0	1	1	2	1	2	1
RS13479673	8	23.0464	0	2	1	0	0	1	0	2	0	1	2	1	1	1	2	0	2	1	2	1	1	2	1	2	1	0	0	0	0	1	2	1	1	2	1	1	0	1	1	2	0	1	1	2	1	2	1
RS3706948	8	24.9036	0	2	1	0	0	1	0	2	0	1	2	1	1	1	2	0	2	2	2	1	1	2	1	2	1	0	0	0	0	1	2	1	1	2	1	1	0	1	1	2	0	1	1	2	1	2	1
RS4227096	8	24.9036	0	2	1	0	0	1	0	2	0	1	2	1	1	1	2	0	2	2	2	1	1	2	1	2	1	0	0	0	0	1	2	1	1	2	1	1	0	1	1	2	0	1	1	2	1	2	1
CEL-8_33812776	8	27.3893	0	2	1	0	0	1	0	2	0	1	2	1	1	1	2	0	2	2	2	1	1	2	1	2	1	0	1	0	0	1	2	1	1	2	1	1	0	1	1	2	0	1	1	2	1	2	1
RS3665028	8	28.5393	0	2	1	0	0	1	0	2	0	1	2	1	1	1	2	0	2	2	2	1	1	2	1	2	1	0	1	0	0	1	2	0	1	2	1	1	0	1	1	2	0	1	1	2	1	2	1
RS3667738	8	29.2893	0	2	1	0	0	1	0	2	0	1	2	1	1	1	2	0	2	2	2	1	1	2	1	2	1	0	1	0	0	1	2	0	1	2	1	1	0	1	1	2	0	1	1	2	1	2	1
RS3666140	8	29.9822	0	2	1	0	0	1	0	2	0	1	2	1	1	1	2	0	2	2	2	1	1	2	1	2	1	0	1	0	1	1	2	0	1	2	1	1	0	1	1	2	0	1	1	2	1	2	1
RS3703811	8	29.9822	0	2	1	0	0	1	0	2	0	1	2	1	1	1	2	0	2	2	.	1	1	2	1	2	1	0	1	0	1	1	2	0	1	2	1	1	0	1	1	2	0	1	1	2	1	2	1
RS6386110	8	31.0222	0	2	1	0	0	1	0	2	0	1	2	1	1	1	2	0	2	2	2	1	1	1	1	2	1	0	2	0	0	1	1	0	1	2	1	1	0	1	1	2	0	1	1	2	1	2	1
RS3719401	8	34.0797	0	2	1	1	0	1	0	2	0	1	2	2	1	1	2	0	2	2	2	1	1	1	1	2	1	0	2	0	1	1	1	0	1	2	1	1	0	1	0	2	0	2	0	2	1	2	1
RS13479755	8	34.9011	0	2	1	1	0	1	0	2	0	1	2	2	1	1	2	0	2	2	2	1	1	1	1	2	1	0	2	0	1	0	1	0	1	2	1	1	0	1	0	2	0	2	0	2	1	2	1
RS3656875	8	39.1661	0	2	1	1	0	1	0	1	0	1	2	2	1	1	2	0	1	2	1	1	1	1	1	2	1	0	2	1	1	0	1	0	1	2	1	1	1	1	0	2	1	2	0	2	1	2	1
RS3699406	8	39.3185	0	2	1	2	0	1	0	1	0	1	2	2	1	1	2	0	1	2	1	1	1	1	1	2	1	0	2	1	1	0	1	0	1	2	1	1	1	1	0	2	1	2	0	2	1	2	1
RS3667475	8	39.7185	0	2	1	2	0	1	0	1	0	1	2	2	1	1	2	0	1	2	1	1	1	1	1	2	1	0	2	1	1	0	1	0	1	2	1	1	1	1	0	2	1	2	0	2	1	2	1
RS13479830	8	40.0939	0	2	1	2	0	1	0	1	0	1	2	2	1	1	2	0	1	2	1	1	1	1	1	2	1	0	2	1	1	0	1	0	1	2	1	1	1	1	0	2	1	2	0	2	2	2	1
RS3696502	8	40.8939	0	2	1	2	0	1	0	1	0	1	2	2	1	1	2	0	1	2	1	1	1	1	1	2	1	0	2	1	1	0	1	0	1	2	1	1	1	1	0	2	1	2	0	2	2	2	1
RS6257357	8	55.3075	0	2	1	2	0	1	0	1	0	1	2	1	1	1	2	0	1	2	1	1	1	0	1	0	0	0	2	1	1	1	1	0	1	2	1	1	2	1	0	2	1	2	0	2	2	2	1
RS13479880	8	55.7289	0	2	1	2	0	1	0	1	0	1	2	1	1	1	2	0	1	2	1	1	2	0	1	0	0	0	2	1	1	1	1	0	1	2	1	1	2	1	0	1	1	2	0	2	2	2	1
RS6391152	8	58.3468	0	2	1	2	0	1	0	1	1	1	2	1	1	1	2	0	1	2	1	1	2	0	1	0	0	0	2	1	1	1	1	0	2	2	1	1	2	1	0	1	1	1	0	2	2	2	1
RS13479922	8	59.3064	0	2	1	2	0	1	0	1	1	1	2	1	1	1	2	0	1	2	1	1	2	0	1	0	0	0	2	1	1	1	1	0	2	2	1	1	2	1	0	1	1	1	1	2	2	2	1
RS6285803	8	62.4564	0	1	1	2	0	1	0	1	1	1	2	1	1	0	2	0	1	2	1	1	2	0	1	0	0	0	2	1	1	1	1	0	2	2	1	1	2	1	0	1	1	1	1	2	2	2	1
RS6287320	8	64.3897	0	1	1	2	0	1	0	1	1	1	2	1	1	0	2	0	1	2	1	1	2	0	1	0	0	0	2	1	1	1	1	0	2	2	1	1	2	1	0	1	1	1	1	2	2	2	1
RS3706149	8	66.448	0	1	1	2	0	1	0	1	1	1	2	1	1	0	2	0	1	2	1	1	2	0	1	0	0	0	2	1	1	1	1	0	2	2	1	1	2	1	0	1	1	1	1	2	2	2	1
RS13479956	8	66.473	0	1	1	2	0	1	0	1	1	1	2	1	1	0	2	0	1	2	1	1	2	0	1	0	0	0	2	1	1	1	1	0	2	2	1	1	2	1	0	1	1	1	1	2	2	2	1
RS3705275	8	70.0814	0	1	1	2	0	1	0	1	1	1	2	1	1	0	2	0	1	2	1	1	2	0	1	0	0	0	2	1	1	1	1	0	2	2	1	2	2	1	1	1	1	1	1	2	.	2	1
GNF08.108.032	8	70.8135	0	1	1	2	0	1	0	1	1	1	2	1	1	0	2	0	1	2	1	1	2	0	1	0	0	0	2	1	1	1	1	1	2	2	1	2	2	1	1	1	1	1	1	2	2	2	1
RS3662808	8	74.0312	0	1	1	2	0	1	0	1	1	1	2	1	1	0	2	0	1	2	1	1	2	0	1	0	0	0	2	1	1	1	1	1	2	2	1	2	2	1	1	1	1	0	1	2	2	2	1
RS6237645	8	74.6026	0	1	1	2	0	1	0	1	1	1	2	1	1	0	2	0	1	2	1	1	2	0	1	0	0	1	2	1	1	1	1	1	2	2	1	2	2	1	1	1	1	0	1	2	2	2	1
RS13479995	8	76.6549	0	0	1	2	0	1	0	1	1	1	2	1	1	0	2	0	1	2	1	1	2	0	0	0	0	1	2	1	0	1	1	1	2	2	1	2	2	1	1	1	1	0	1	2	2	2	1
MCV23053483	9	0	2	0	1	1	1	0	0	1	2	1	1	0	1	1	1	1	0	2	0	1	2	2	1	0	1	2	2	1	1	1	0	1	2	2	2	1	2	0	0	2	1	2	0	0	2	1	0
MCV23893269	9	0	2	0	1	1	1	0	0	1	2	1	1	0	1	1	1	1	0	2	0	1	2	2	1	0	1	2	2	1	1	2	0	1	2	2	2	1	2	0	0	2	1	2	0	0	2	1	0
RS13480065	9	0	2	0	1	1	1	0	0	1	2	1	1	0	1	1	1	1	0	2	0	1	2	2	1	0	1	2	2	1	1	1	0	1	2	2	2	1	2	0	0	2	1	2	0	0	2	1	0
GNF09.012.310	9	5.65714	2	0	2	1	1	0	0	1	2	1	1	0	1	1	1	1	0	2	0	1	2	2	1	0	1	1	2	1	1	1	0	1	2	2	2	1	2	0	0	2	1	2	0	0	2	1	0
RS3655898	9	23.11	1	0	2	1	1	0	0	1	2	0	1	0	1	1	1	2	1	2	0	1	2	2	1	0	1	1	2	0	1	1	1	1	2	2	2	1	2	0	0	2	1	2	0	0	1	1	0
RS3711756	9	23.6383	1	0	2	1	1	0	0	1	2	0	1	0	1	1	1	2	1	2	0	1	2	2	1	0	1	1	2	0	1	1	1	1	2	2	2	1	2	0	0	2	1	2	0	0	1	1	0
UT_9_35.918713	9	27.2383	1	0	.	1	1	0	0	1	2	0	1	0	1	1	.	2	1	2	0	1	2	2	1	0	1	1	2	0	1	1	1	1	2	2	2	1	2	0	0	2	1	2	0	0	.	1	0
RS13480141	9	28.8717	1	0	2	1	1	0	0	1	2	0	1	0	1	1	1	2	1	2	0	1	2	2	1	0	1	1	2	0	1	1	1	1	2	2	2	1	2	0	0	2	1	2	0	0	1	1	0
RS13480150	9	29.955	1	0	2	1	1	0	0	1	2	0	1	0	1	1	1	2	1	2	0	1	1	2	1	0	1	1	2	0	1	1	1	1	2	2	2	1	2	0	0	2	1	2	0	0	1	1	0
RS3714664	9	30.355	1	0	2	1	1	0	0	1	2	1	1	0	1	1	1	2	1	2	0	1	1	2	1	0	1	1	2	0	1	1	1	1	2	2	2	1	2	0	0	2	1	2	0	0	1	1	0
RS13462199	9	38.15	1	0	.	1	1	0	0	1	2	0	1	0	1	1	1	2	1	2	0	1	1	1	1	0	1	1	2	0	1	.	1	1	2	2	2	1	2	0	0	2	1	1	0	0	1	1	0
RS3723670	9	43.2933	1	0	2	1	1	0	0	1	1	0	1	0	1	0	1	2	1	2	0	1	1	1	1	0	1	1	2	0	1	2	1	1	2	2	1	1	1	1	0	2	2	1	0	0	1	1	0
RS13480208	9	43.8666	1	0	2	1	1	0	0	1	1	0	1	0	1	0	1	2	1	2	0	1	1	1	1	0	1	1	2	0	1	2	1	1	2	2	1	1	1	1	1	2	2	1	0	0	1	1	0
RS3666398	9	43.9485	1	0	2	1	1	0	0	1	1	0	1	0	1	0	1	2	1	2	0	1	1	1	1	0	1	1	2	0	1	2	1	1	2	2	1	1	1	1	1	2	2	1	0	0	.	1	0
RS6174757	9	50.4121	1	1	2	1	1	0	0	1	1	0	1	0	1	0	1	2	1	2	0	0	1	1	1	0	1	0	2	0	1	2	1	1	2	2	0	1	1	.	1	2	2	1	0	0	1	1	0
RS3721056	9	55.0155	1	1	2	1	0	0	0	1	1	1	1	0	1	0	1	2	1	2	0	0	1	1	1	0	2	0	2	1	1	2	1	1	2	2	0	1	1	1	1	2	2	0	0	0	1	2	1
RS3724833	9	56.7546	1	1	2	1	0	0	0	1	1	1	1	0	1	0	.	2	1	2	0	0	1	1	1	0	2	0	2	1	1	1	1	1	2	2	0	1	1	1	1	2	2	0	0	0	1	2	1
RS6257131	9	59.7828	1	1	2	1	0	0	0	1	1	1	1	0	1	0	1	2	1	2	0	0	1	1	0	0	2	0	2	1	1	1	1	1	2	2	0	1	1	1	1	2	2	0	0	0	1	2	1
RS3700596	9	63.6657	1	1	2	1	0	0	0	1	1	1	1	0	2	0	1	2	1	2	0	0	1	1	0	0	2	0	1	1	1	1	2	1	2	2	0	1	1	1	1	2	2	0	0	0	1	2	1
RS3669564	9	63.9357	1	1	2	1	0	0	0	1	1	1	1	0	2	0	1	2	1	2	0	0	1	1	0	0	2	0	1	1	1	1	2	1	2	2	0	1	1	1	1	2	2	0	0	0	1	2	1
RS13480351	9	66.9357	1	1	2	1	0	0	0	1	1	1	1	0	2	0	1	2	1	2	0	0	1	1	0	0	2	0	1	1	1	1	2	1	2	2	0	1	1	1	1	2	1	0	0	0	1	2	1
CEL-9_95875215	9	68.0334	1	1	2	1	0	0	0	1	1	1	1	0	2	0	1	2	1	2	1	0	1	1	0	0	2	0	1	1	1	1	2	1	2	2	0	1	1	1	1	2	1	0	0	0	1	2	2
RS3689336	9	68.3977	1	1	2	1	0	0	0	1	1	1	1	0	2	0	1	2	1	2	1	0	1	1	0	0	2	0	1	1	1	1	2	1	2	2	0	1	1	1	1	2	1	0	0	0	1	2	2
RS3717654	9	72.1563	1	1	2	1	0	0	0	1	1	1	1	0	2	0	1	2	1	1	1	0	1	1	0	0	2	0	1	1	1	0	2	1	2	2	0	1	1	1	1	2	1	0	0	0	1	2	2
RS3711089	9	76.3063	1	1	2	1	0	0	0	1	1	1	1	0	2	0	1	2	1	1	1	0	1	1	0	0	2	0	1	1	1	0	2	1	2	2	0	1	1	1	1	2	1	0	0	0	1	2	2
RS13480399	9	77.2863	1	1	2	1	0	0	0	1	1	1	1	0	2	0	1	2	1	1	1	0	1	1	0	0	2	0	1	1	1	0	2	1	2	2	0	1	1	1	1	2	1	0	0	0	1	2	2
RS13480421	9	84.5075	0	1	2	1	1	0	0	1	0	1	1	0	2	0	1	2	1	1	2	0	1	1	0	0	2	0	1	1	1	0	2	0	2	2	0	1	1	1	1	2	1	0	0	0	1	2	2
RS6320810	9	89.7208	0	1	2	1	1	1	0	1	0	1	1	1	2	1	1	0	1	1	2	0	1	1	0	0	2	0	1	1	1	0	2	0	2	1	0	1	1	1	1	2	1	0	0	1	1	2	2
RS3669563	9	92.3408	0	2	2	0	1	1	0	1	0	1	1	1	2	1	1	0	1	1	2	0	1	1	0	0	2	0	1	1	1	0	2	0	2	1	0	1	1	0	1	2	1	0	0	1	1	2	2
RS6304156	9	96.3527	2	2	2	0	1	1	2	1	0	1	1	1	2	1	1	0	1	0	2	0	1	1	0	0	2	0	1	1	0	0	2	0	2	1	0	1	1	0	1	2	1	0	2	1	1	0	2
RS13480473	10	0.1	0	0	0	0	0	2	1	1	2	0	1	2	0	1	2	1	0	1	1	1	1	0	1	0	2	0	1	2	1	1	1	1	0	1	1	1	1	1	2	2	0	0	1	1	0	0	1
RS4228112	10	1.75444	0	0	0	0	0	2	1	2	2	0	1	2	0	1	2	1	1	1	1	2	1	0	1	0	2	0	1	2	1	1	1	1	1	1	1	1	0	1	2	2	0	0	1	2	0	0	2
RS13459119	10	7.37706	0	0	0	0	0	2	1	2	2	0	1	2	0	1	2	1	1	1	1	2	1	0	1	0	2	0	1	2	1	1	1	1	1	1	1	1	0	0	2	2	0	0	1	2	0	0	2
RS3679120	10	8.0592	0	0	0	0	0	2	1	2	2	.	0	2	1	1	2	1	1	1	1	2	1	0	1	0	2	0	1	2	1	1	1	1	1	1	1	1	0	0	2	2	0	0	1	2	0	0	2
RS13480547	10	9.66134	0	0	0	0	0	2	1	2	2	0	0	2	1	1	2	1	1	1	1	2	1	0	1	0	2	0	1	2	1	1	1	1	1	1	1	1	0	0	2	2	1	0	1	2	0	0	2
RS13480554	10	11.0498	0	0	0	0	0	2	1	2	2	0	0	2	1	1	2	1	1	1	1	2	1	0	1	0	2	0	1	2	1	1	1	1	1	1	1	1	0	0	2	2	1	0	1	2	0	0	2
RS3716113	10	21.9217	0	0	0	0	0	1	1	2	1	0	0	1	1	1	2	1	1	1	1	2	1	0	2	0	2	1	1	2	1	1	1	1	1	1	1	1	1	.	1	2	2	0	1	2	1	0	2
RS13480601	10	22.2789	0	0	0	0	0	1	1	2	1	0	0	1	1	1	2	1	1	1	1	2	1	0	2	0	2	1	1	2	1	1	1	1	1	1	1	1	1	1	1	2	2	0	1	2	1	0	2
RS6382436	10	25.2289	0	0	0	0	0	1	1	2	1	0	0	1	1	1	2	1	1	1	1	2	1	0	2	0	2	1	1	2	1	1	1	1	1	1	1	1	1	1	1	2	2	0	1	2	1	0	2
RS13480638	10	45.0204	0	0	0	1	0	1	1	2	1	0	0	0	2	1	2	1	1	1	1	1	2	0	2	0	2	1	1	2	1	1	1	1	1	1	1	2	1	1	1	2	2	1	1	2	2	0	2
CEL-10_71736974	10	45.8085	0	0	0	1	0	1	1	2	1	0	0	0	2	1	2	1	1	1	1	1	2	0	2	0	2	1	1	2	1	1	1	1	1	1	1	2	1	1	1	2	2	1	1	2	2	0	2
RS13480652	10	47.9402	0	0	0	1	0	1	1	2	1	0	0	0	2	1	2	1	1	1	1	1	2	0	2	0	2	1	1	2	1	.	1	1	1	1	1	2	1	1	1	2	2	1	1	2	2	0	2
RS13480657	10	49.7622	0	0	0	2	0	1	1	2	1	0	0	0	2	1	2	1	1	0	1	1	2	0	2	0	2	1	1	2	1	1	1	0	1	1	1	2	1	1	1	2	2	1	1	2	2	0	2
RS3717445	10	52.3408	0	0	0	2	0	1	1	2	1	0	0	0	2	1	2	1	1	0	1	1	2	0	2	0	2	1	1	2	1	1	2	0	1	1	1	2	1	1	1	2	2	1	1	2	2	0	2
RS13480712	10	60.5387	0	0	0	2	0	1	0	2	1	0	0	0	2	1	2	1	1	1	0	1	2	0	2	0	2	1	2	2	0	1	2	0	1	1	1	2	1	1	1	2	2	1	1	2	2	0	2
RS13480734	10	64.4646	0	0	0	2	0	1	0	2	1	0	0	0	2	1	2	1	1	1	0	1	2	1	2	0	2	1	2	2	0	2	2	0	1	2	1	2	1	.	1	2	2	1	1	2	2	1	2
RS3688351	10	65.8575	0	0	0	2	0	1	0	2	1	0	0	0	2	1	2	1	1	1	.	1	2	1	2	0	2	1	2	2	0	2	2	0	1	2	1	2	1	1	1	2	2	1	1	2	2	1	2
RS13480749	10	65.9575	0	0	0	2	0	1	0	2	1	0	0	0	2	1	2	1	1	1	0	1	2	1	2	0	2	1	2	2	0	2	2	0	1	2	1	2	1	1	1	2	2	1	1	0	2	1	2
RS3680872	10	71.5422	0	0	0	2	0	1	0	2	2	0	1	0	2	1	2	1	1	1	1	1	2	1	0	0	2	1	1	2	0	2	2	0	1	1	1	2	1	1	1	2	2	1	1	2	2	2	2
RS6256918	10	75.4922	0	0	1	2	0	1	0	1	2	1	1	0	2	1	2	1	1	1	1	1	2	1	0	0	2	1	1	2	0	2	2	0	1	1	1	2	1	0	1	2	2	1	1	2	2	2	1
RS13480854	11	4.105	2	0	2	2	2	1	1	1	2	1	0	0	2	1	1	1	2	1	1	1	1	1	0	1	1	1	1	1	1	1	1	1	1	1	1	2	1	1	1	1	0	1	1	0	1	2	1
RS13480863	11	6.12679	2	0	2	2	2	1	1	1	2	1	0	0	2	1	1	.	2	1	1	0	1	1	0	1	1	1	1	1	1	1	1	0	1	1	1	2	1	0	1	1	0	1	1	0	1	2	1
RS3023249	11	6.75537	2	0	2	2	2	1	1	1	2	1	0	0	2	1	1	1	2	1	1	1	1	1	0	1	1	1	1	1	1	1	1	0	1	1	1	2	0	1	1	1	0	1	1	0	1	2	1
RS13480875	11	7.71251	2	0	2	2	2	1	1	1	2	1	0	0	2	1	1	1	2	1	1	1	1	1	0	1	1	1	1	1	1	1	1	0	1	1	1	2	0	1	1	1	0	1	1	0	1	2	1
GNF11.017.294	11	10.7833	2	1	2	2	2	1	1	1	1	1	0	0	2	1	0	1	2	1	1	1	1	1	0	1	1	1	.	.	1	2	1	0	1	1	1	2	0	1	1	1	0	.	1	0	1	2	1
RS3023251	11	14.1333	2	1	2	1	2	1	1	1	1	1	0	0	2	1	1	1	2	1	1	1	1	1	0	1	1	1	1	1	1	2	1	0	1	1	1	2	0	1	1	1	0	1	1	0	1	2	1
RS3723990	11	17.149	2	1	2	1	2	1	1	1	1	1	0	0	1	1	1	1	2	1	1	1	1	1	0	1	1	1	1	1	1	2	1	0	1	1	1	2	0	1	1	1	0	1	1	0	0	2	1
RS6164170	11	25.3668	2	2	1	1	2	0	1	1	1	1	0	0	1	1	1	1	2	1	1	0	1	1	0	2	1	2	1	1	1	2	1	1	1	1	1	2	0	1	1	0	0	1	1	0	0	2	1
RS3701734	11	25.4486	2	2	1	1	2	0	1	1	1	1	0	0	1	1	1	1	2	1	1	0	1	1	0	2	1	2	1	1	1	2	1	1	1	1	1	2	0	1	1	0	0	1	1	0	0	2	1
RS3654344	11	26.6272	2	2	1	1	2	0	1	1	1	1	0	0	1	1	1	1	2	1	1	0	2	1	0	2	1	2	1	1	1	2	1	1	1	1	1	2	0	1	1	0	0	1	1	0	0	2	1
RS13481009	11	28.6986	2	2	1	1	2	0	1	1	1	1	0	0	1	1	1	2	2	1	1	0	2	1	0	2	1	2	2	1	1	2	1	1	1	1	1	2	0	1	1	0	0	1	1	0	0	2	1
RS13481011	11	29.2855	2	2	1	1	2	0	1	1	1	1	0	0	1	1	1	2	2	1	1	0	2	1	0	2	1	2	2	1	1	2	1	1	1	1	1	2	0	1	1	0	0	1	1	0	0	2	1
RS13481033	11	32.4605	2	2	1	1	2	0	1	1	1	1	0	0	1	1	1	2	2	1	1	0	2	1	0	2	1	2	2	1	1	2	0	1	1	1	1	2	0	1	2	0	0	1	0	0	0	1	1
RS4228731	11	33.7176	2	2	1	1	2	0	1	1	1	1	0	0	1	1	1	2	2	1	1	0	2	1	0	2	1	2	2	1	1	2	0	1	1	1	1	2	0	1	1	0	0	1	0	0	0	1	1
RS3684076	11	34.3629	2	2	1	1	2	0	1	1	1	1	0	0	1	1	1	2	2	1	1	0	2	1	0	2	1	2	2	1	1	2	0	1	1	1	1	2	0	1	1	0	0	1	0	0	0	1	1
RS3697686	11	37.0224	2	2	1	1	2	0	1	1	1	2	0	0	1	1	1	2	2	1	1	0	2	1	0	1	1	2	2	1	1	2	0	1	1	2	1	1	0	1	1	1	0	1	0	0	0	1	1
RS3711357	11	38.0484	2	2	1	1	2	0	2	1	1	2	0	0	1	1	1	2	2	1	1	0	2	1	0	1	1	2	2	1	1	2	0	1	1	2	1	1	0	1	1	1	0	1	0	0	0	1	1
RS13481061	11	39.8067	2	2	1	1	2	0	2	1	1	2	0	0	1	1	1	2	2	1	1	0	2	1	0	1	1	2	2	1	1	2	0	1	1	2	1	1	0	1	1	1	0	1	0	0	0	1	2
RS13481071	11	42.0567	2	2	1	1	2	0	2	1	1	2	0	0	1	1	1	2	2	1	1	0	2	1	0	1	1	2	2	2	1	2	0	1	1	2	1	1	0	1	1	1	0	1	0	0	0	1	2
RS13481076	11	42.3667	2	2	1	1	2	0	2	1	1	2	0	0	1	1	1	2	2	1	1	0	2	1	0	1	1	2	2	2	1	2	0	1	1	2	1	1	0	1	1	1	0	1	0	0	0	1	2
RS13481094	11	46.68	2	2	1	1	2	0	2	2	1	2	0	0	1	1	1	1	2	1	1	0	2	1	0	1	1	2	2	2	1	2	0	1	1	2	1	1	0	1	1	1	0	1	0	0	0	1	2
RS3701609	11	47.4229	2	2	1	1	2	0	2	2	1	2	0	0	1	1	1	1	2	1	1	0	2	1	0	1	1	2	2	2	1	2	0	1	1	2	1	1	0	1	1	1	0	1	0	0	0	1	2
RS13481109	11	48.1786	2	2	1	1	2	0	2	2	1	2	0	0	1	1	1	1	2	0	1	0	2	1	0	1	1	2	2	2	1	2	0	1	1	2	1	1	0	1	1	1	0	1	0	0	0	1	2
RS13481119	11	48.8786	2	2	1	1	2	0	2	2	1	2	0	0	1	1	1	1	2	0	1	0	2	1	0	1	1	2	2	2	1	2	0	1	1	2	1	1	0	.	1	1	0	1	0	0	0	1	2
RS13481127	11	53.7319	2	2	1	1	2	0	2	2	1	2	0	0	1	1	1	1	2	0	1	0	2	1	0	1	1	2	2	2	1	2	0	1	1	2	1	1	0	1	1	1	0	1	0	0	0	1	2
RS3661657	11	54.7719	2	2	1	1	2	0	2	2	1	2	0	0	1	1	.	1	2	0	1	0	2	1	0	1	1	2	2	2	1	2	0	1	1	2	1	1	0	1	1	1	0	1	0	0	0	1	2
RS3719581	11	55.4719	2	2	1	1	2	0	2	2	1	2	0	0	1	1	1	1	2	0	1	0	2	1	0	1	1	2	2	2	1	2	0	1	1	2	1	1	0	1	1	1	0	1	0	0	0	1	2
RS13481145	11	56.7149	2	2	1	1	2	0	2	2	1	2	0	0	1	1	1	1	2	0	1	0	2	1	0	1	1	2	2	2	1	2	0	1	1	2	1	1	0	1	1	1	0	1	0	0	0	1	2
RS3688955	11	57.7808	2	2	1	1	2	0	2	2	1	2	0	0	1	1	.	1	2	0	0	0	2	1	0	1	1	2	2	2	1	2	0	1	1	2	1	1	0	1	1	1	1	1	1	0	0	1	2
RS13481173	11	62.4708	2	2	1	1	2	0	2	2	1	2	0	0	1	1	1	1	1	0	0	0	2	1	0	1	2	2	2	2	1	2	0	1	1	2	1	1	1	1	1	1	1	1	1	0	0	0	2
RS3661058	11	70.8236	2	0	1	1	2	0	2	2	1	2	0	0	1	1	1	1	1	0	0	0	1	1	0	1	2	2	2	2	1	2	1	1	1	2	0	1	1	1	1	1	1	1	1	0	0	0	2
RS3698446	11	85.2501	2	0	1	1	1	0	2	2	1	2	0	0	1	1	1	1	1	0	0	0	1	1	0	1	2	2	2	2	1	2	1	1	1	2	0	1	1	1	1	1	1	1	1	0	0	0	2
RS6386362	11	87.2409	2	0	1	1	1	0	2	2	1	2	0	0	1	0	1	1	1	0	0	0	1	1	0	1	2	2	2	2	1	2	1	1	1	2	0	1	1	1	1	1	1	1	1	0	0	0	2
RS6370458	11	88.7809	2	0	1	1	1	0	2	2	1	2	0	0	1	0	1	1	1	0	0	0	1	1	0	1	2	2	2	2	1	2	1	1	1	2	0	1	1	1	1	1	1	1	1	0	0	1	2
RS13481227	11	90.1523	2	0	0	1	1	0	2	2	1	2	0	0	1	0	1	1	1	0	0	0	1	1	0	1	2	2	2	2	1	2	1	1	1	2	0	1	1	0	1	1	1	1	1	0	0	1	2
RS3672597	11	95.3095	2	0	0	1	1	0	2	2	1	2	0	0	1	0	2	1	1	0	0	0	1	1	0	0	2	2	2	2	1	2	1	1	0	2	0	1	1	0	1	1	1	1	1	0	0	1	2
RS3699056	11	98.1736	2	0	0	1	1	0	2	2	1	2	0	0	1	0	2	1	1	1	.	.	1	1	0	0	2	2	2	2	1	2	1	1	0	2	0	1	1	0	1	1	1	1	1	0	0	1	2
RS13481247	11	99.3183	2	0	0	1	1	0	2	2	2	2	0	0	1	0	2	1	1	1	0	0	1	1	0	0	2	2	2	2	1	2	1	1	0	2	0	1	1	0	1	1	1	1	1	0	0	1	2
RS6292954	12	4.73206	2	2	1	0	1	1	2	0	2	2	0	1	0	0	0	1	1	2	2	1	1	1	1	1	0	2	0	1	1	2	1	0	2	1	0	1	0	2	1	1	1	1	1	1	1	2	2
RS13481303	12	5.96873	2	1	1	0	1	1	2	0	2	2	0	1	1	1	0	1	1	2	2	1	1	1	1	1	0	2	0	1	1	2	1	0	2	1	0	1	0	2	1	1	1	1	1	1	1	2	2
RS3655057	12	6.96873	2	1	1	1	1	1	2	0	2	2	0	1	1	1	0	1	1	2	2	1	1	1	1	1	0	2	0	1	1	2	1	0	2	1	0	1	0	2	1	1	1	1	1	1	1	2	2
RS13481324	12	9.7054	2	1	1	1	1	1	2	0	2	2	0	0	1	1	0	1	1	2	2	1	1	1	1	1	0	2	0	1	1	2	1	0	2	1	0	1	0	1	1	1	1	1	1	1	1	2	2
RS3717860	12	10.2654	2	1	1	1	1	1	2	0	2	2	0	0	1	1	0	1	1	2	2	1	1	1	1	1	0	2	0	1	1	2	1	0	2	1	0	1	0	1	1	1	1	1	1	1	1	2	2
RS13481363	12	13.8286	2	1	1	1	1	1	2	0	2	2	0	0	1	1	0	1	1	2	2	1	1	1	1	1	0	2	0	1	1	2	1	0	2	1	0	1	0	1	1	1	1	1	0	1	1	2	2
UT_12_24.561109	12	15.3781	2	1	1	1	1	1	2	0	2	2	0	0	1	1	0	1	1	2	2	1	1	1	1	1	0	2	0	1	1	2	1	0	2	1	0	1	0	1	1	1	1	1	0	1	1	2	2
RS13481392	12	17.8731	2	1	1	1	1	1	2	0	2	2	0	0	1	1	0	1	2	2	2	1	1	1	1	1	0	2	0	1	1	2	1	0	2	1	0	1	0	1	1	1	1	1	0	1	1	2	2
RS13481408	12	26.5048	2	1	1	1	1	1	2	0	2	2	0	0	1	1	0	1	2	2	2	1	1	1	1	1	0	2	0	1	1	2	1	0	2	1	0	1	0	1	1	1	1	1	0	1	1	2	2
CEL-12_40646532	12	28.5132	2	1	1	1	1	1	2	1	2	2	0	1	1	1	0	1	1	1	2	1	1	1	1	1	0	2	0	1	1	2	1	0	2	1	0	1	0	1	1	.	1	1	0	1	.	1	1
RS13481445	12	29.364	2	1	1	1	1	1	2	1	2	2	0	1	1	1	0	1	1	1	2	1	1	1	1	1	0	2	.	1	1	2	1	0	2	1	0	1	0	1	1	1	1	1	0	1	1	1	1
RS13481454	12	30.4807	2	1	1	1	1	1	2	1	2	2	0	1	1	1	0	1	1	1	2	1	1	1	1	1	0	2	1	1	1	2	1	0	2	1	0	1	0	1	1	1	1	1	0	1	1	1	1
RS3670749	12	30.6522	2	1	1	1	1	1	2	1	2	2	0	.	1	1	0	1	1	1	2	1	1	1	1	1	0	2	1	1	1	2	1	0	2	1	0	1	0	1	1	1	1	1	0	1	1	1	1
RS3700857	12	31.0022	2	1	1	1	1	1	2	1	2	2	0	1	1	1	0	1	1	1	2	1	1	1	1	1	0	2	1	1	1	2	1	0	2	1	0	1	0	1	1	1	1	1	0	1	1	1	1
RS3706319	12	34.2857	2	1	1	1	1	1	2	1	2	.	0	1	1	0	0	1	1	1	2	1	1	1	0	1	0	2	0	1	1	2	1	0	1	1	0	1	0	1	1	1	1	1	0	1	1	1	.
RS3677344	12	35.9867	2	1	1	1	2	1	2	1	2	2	0	1	1	0	0	1	1	1	2	1	1	1	0	1	0	2	1	1	1	2	1	0	1	1	0	1	0	1	1	1	1	1	0	1	1	1	1
RS6344105	12	38.1367	2	1	1	1	1	1	2	1	2	2	0	1	1	0	0	1	1	1	2	1	1	1	0	1	0	2	1	1	1	2	1	0	1	1	0	1	0	1	1	1	1	1	0	1	1	1	1
RS3655558	12	42.6834	2	1	1	1	1	1	2	1	2	1	0	1	1	0	0	1	1	1	2	1	1	1	0	1	0	2	1	1	1	2	1	0	1	1	0	1	0	1	1	1	1	1	0	1	1	1	1
RS13481541	12	45.6968	2	1	1	1	1	1	2	1	2	1	0	1	1	0	0	1	1	1	2	1	1	1	0	1	0	2	1	1	1	2	1	0	1	1	0	1	1	1	1	1	1	1	0	1	1	1	1
RS3662628	12	49.1134	2	1	1	2	1	1	2	1	2	1	0	1	1	0	0	1	1	1	2	1	1	1	0	1	0	2	1	1	1	2	1	0	1	1	0	1	1	1	1	1	1	1	0	2	1	1	1
RS3670410	12	56.7942	1	1	1	1	1	0	2	1	2	1	0	1	1	0	0	1	1	1	2	0	1	1	0	1	0	2	1	1	1	2	1	0	1	1	0	1	1	0	1	2	1	1	0	2	1	1	1
RS13481588	12	57.3142	1	1	1	1	1	0	2	1	2	1	0	1	1	0	0	1	1	1	2	0	1	1	0	1	0	2	1	1	1	2	1	0	1	1	0	1	1	0	1	2	1	1	0	2	1	1	1
RS13481604	12	62.2107	1	0	1	1	0	0	2	1	2	1	0	1	1	1	0	1	1	1	2	0	1	1	0	1	1	2	1	2	1	1	1	0	1	1	0	1	1	0	1	2	1	1	0	2	1	0	1
RS3716084	12	62.7257	1	0	1	1	0	0	2	1	2	1	0	1	1	1	0	1	1	1	2	0	1	1	0	1	1	2	1	2	1	1	1	0	1	1	0	1	1	0	1	2	1	1	0	2	1	0	1
RS13481614	12	62.9257	1	0	1	1	0	0	2	2	2	1	0	1	1	1	0	1	1	1	2	0	0	1	0	1	1	2	2	2	1	1	1	0	1	1	0	1	1	0	1	2	1	1	0	2	1	0	1
RS3692361	12	75.0295	0	0	2	1	0	0	2	2	1	1	0	2	1	1	0	1	0	0	2	0	0	0	1	1	1	2	1	2	2	1	1	0	0	1	0	2	2	0	1	2	1	1	0	2	1	1	0
RS6329833	12	75.0295	0	0	2	1	0	0	2	2	1	1	0	2	1	1	0	1	0	0	1	0	0	0	1	1	1	2	1	2	2	1	1	0	0	1	0	2	2	0	1	2	1	1	0	2	1	1	0
RS13481683	13	2.03778	1	2	.	0	2	.	1	1	0	2	0	0	2	1	1	0	0	2	1	1	1	2	1	1	0	1	2	1	0	0	1	2	1	1	1	1	0	2	0	2	0	2	1	2	2	2	1
RS13481689	13	2.22349	1	2	1	0	2	1	1	1	0	0	0	0	2	1	1	0	0	2	1	1	1	2	1	1	0	1	2	1	0	0	1	2	1	1	1	1	0	2	0	2	0	2	1	2	2	2	1
RS13481697	13	4.00683	1	2	1	0	2	1	1	1	0	0	0	0	2	1	.	0	0	2	1	1	0	2	1	1	0	1	2	1	0	0	1	2	0	1	1	1	0	2	0	2	0	2	1	2	2	2	1
RS6348604	13	4.2471	1	2	1	0	2	1	1	1	0	0	0	0	2	1	1	0	0	2	1	1	0	2	1	1	0	1	2	1	0	0	1	2	0	1	1	1	0	2	0	2	0	2	1	2	2	2	1
RS13481715	13	6.50554	1	2	1	0	2	1	1	1	0	0	0	0	2	1	1	0	0	2	1	1	0	2	1	1	1	1	2	1	0	0	1	2	0	1	1	1	0	2	0	2	0	2	1	2	2	1	1
RS3663223	13	9.56983	1	2	1	0	2	1	2	1	0	0	0	0	2	1	1	0	0	2	0	1	0	2	1	0	1	1	2	1	0	0	1	2	0	1	1	1	0	1	0	2	1	2	1	2	2	1	1
GNF13.035.637	13	16.5627	1	2	1	0	2	1	2	1	1	2	1	0	2	1	1	0	1	2	0	1	0	2	1	0	2	1	2	1	0	0	1	2	0	1	1	1	0	0	0	2	1	2	1	1	2	1	1
RS3712907	13	23.3484	1	2	1	0	2	1	1	1	1	2	1	0	2	1	.	0	1	2	0	1	0	2	1	0	2	1	2	1	0	0	1	2	0	1	1	0	0	0	1	2	1	2	1	1	2	1	1
RS6244558	13	26.9055	1	2	1	0	2	1	1	1	1	2	2	0	2	1	1	0	1	2	0	1	0	2	1	0	2	1	1	1	0	0	0	2	0	1	1	0	0	0	1	2	1	2	1	1	2	1	1
RS6411274	13	26.9055	1	2	1	0	2	1	1	1	1	2	2	0	2	1	1	0	1	2	0	1	0	2	1	0	2	1	1	1	0	0	0	2	0	1	1	0	0	0	1	2	1	2	1	1	2	1	1
RS13481809	13	28.6555	1	2	1	0	2	1	1	1	1	2	2	0	2	1	1	0	1	2	0	1	0	2	1	0	2	1	1	2	0	0	0	2	0	1	1	0	0	0	1	2	1	2	1	1	2	1	1
RS3693942	13	34.1544	1	2	1	1	2	1	1	1	1	2	2	0	2	1	1	0	1	2	0	1	0	2	1	0	2	1	2	2	0	0	1	2	0	1	1	0	0	0	1	2	1	2	1	1	.	1	1
RS3690198	13	37.624	1	2	1	1	2	1	1	1	1	2	2	0	2	1	1	1	1	2	0	1	0	2	1	0	2	1	1	2	0	0	1	2	0	1	1	0	0	0	1	2	1	2	1	1	1	1	1
RS3718727	13	42.6872	1	2	1	1	2	1	1	1	1	2	2	0	2	1	1	1	2	2	0	1	0	2	1	0	2	1	1	1	0	1	1	2	0	1	1	0	0	0	2	2	1	2	1	1	1	1	1
RS13481871	13	45.5513	1	2	1	1	2	1	1	1	1	2	2	0	2	1	1	1	2	2	0	1	0	2	1	0	2	1	1	1	0	1	1	2	0	1	1	0	0	0	2	2	1	2	1	1	1	1	.
RS13481880	13	48.3299	1	2	1	1	2	1	1	1	1	2	2	0	2	1	1	1	2	2	0	1	0	2	1	0	2	1	1	1	0	1	1	2	0	1	1	0	0	0	2	2	1	2	1	1	1	0	1
RS13481883	13	48.9084	1	2	1	1	1	1	1	2	1	2	2	0	2	1	1	1	2	2	0	1	0	2	1	0	2	1	1	1	0	1	1	2	0	1	1	0	0	0	2	2	1	2	1	1	1	0	1
RS13481893	13	49.9084	1	2	1	1	1	1	1	2	1	2	2	0	2	1	1	1	2	2	0	1	0	2	1	0	2	1	1	1	0	1	1	2	0	1	1	0	0	0	2	2	1	2	1	1	1	0	1
GNF13.079.671	13	50.4546	1	2	1	1	1	1	1	2	1	2	2	0	2	1	1	1	2	2	0	1	0	2	0	0	2	1	1	1	0	1	1	2	0	1	1	0	0	0	2	2	1	2	1	1	1	0	1
RS13481908	13	53.9651	1	2	1	1	1	1	1	2	1	2	2	0	1	1	1	2	2	2	0	1	0	2	0	0	2	1	1	1	0	1	1	2	0	1	1	0	0	0	2	2	1	2	1	1	1	0	1
RS3686443	13	57.4984	1	2	1	1	1	1	1	2	1	2	2	0	1	1	1	2	2	2	0	1	0	2	0	0	2	1	1	1	0	1	1	2	0	1	1	0	1	0	2	2	1	2	1	1	1	0	1
RS3655061	13	58.0913	1	2	1	1	.	1	1	2	1	2	2	0	1	1	1	2	2	2	0	1	0	2	0	0	2	1	1	1	0	1	1	2	0	1	1	0	1	0	2	2	1	2	1	1	1	0	1
RS6316213	13	60.5526	1	2	1	1	1	1	1	2	1	.	2	1	1	1	1	2	2	1	0	1	0	2	0	0	2	1	1	1	0	1	1	2	0	1	1	0	1	0	2	1	1	2	1	1	1	0	1
GNF13.093.328	13	60.7276	0	2	1	1	1	1	1	2	1	2	2	1	1	1	1	2	2	1	0	1	0	2	0	0	2	1	1	1	0	1	1	2	0	1	1	0	1	0	2	1	1	2	1	1	1	0	1
RS13481961	13	63.3795	0	2	1	1	1	1	1	2	1	2	2	1	1	1	1	2	2	1	1	1	0	2	0	0	2	1	1	1	0	0	1	2	0	1	1	0	1	0	2	1	1	2	1	1	1	0	1
RS4230027	13	64.8128	0	2	1	1	1	1	1	2	2	2	2	1	1	1	1	2	2	1	1	2	0	2	0	0	2	1	1	1	0	0	1	2	0	1	1	0	1	0	2	1	1	2	1	1	0	0	1
RS13481983	13	68.7586	0	2	1	1	1	1	1	2	2	.	2	1	1	1	1	2	2	1	1	2	0	2	0	0	2	0	0	1	0	0	1	2	0	1	1	0	1	0	2	1	2	2	1	1	0	0	1
RS13481996	13	71.017	0	2	1	1	1	1	1	2	2	2	2	1	1	1	1	2	2	1	1	2	0	2	0	0	2	0	0	1	0	0	1	2	0	1	1	0	1	0	2	1	2	2	1	1	0	0	1
RS13482011	13	77.902	0	2	1	1	1	1	1	2	2	1	2	1	1	1	1	2	2	1	1	2	0	2	0	1	2	0	0	1	0	0	1	2	0	1	1	0	1	0	2	1	2	2	1	1	0	0	1
RS6322899	14	2.1	2	1	0	1	2	1	1	1	1	1	2	0	1	1	0	0	1	0	0	0	0	2	1	1	0	0	0	1	1	2	0	1	1	2	1	1	1	2	1	1	0	2	0	0	0	1	0
RS13482084	14	3.50773	2	1	0	1	2	1	1	1	1	1	2	0	1	1	0	0	1	0	0	0	0	2	1	1	0	0	0	1	1	2	0	1	1	2	1	1	1	2	1	1	0	2	0	0	0	1	0
RS3150398	14	3.50773	2	1	0	1	2	1	1	1	1	1	2	0	1	1	0	0	1	0	0	0	0	2	1	1	0	0	0	1	1	2	0	1	1	2	1	1	1	2	1	1	0	2	0	0	0	1	0
RS6290836	14	3.60773	2	1	0	1	2	1	1	1	1	1	2	0	1	1	0	0	1	0	0	0	0	2	1	1	0	0	0	1	1	2	0	1	1	2	1	1	1	2	1	1	0	2	0	0	0	1	0
RS3696385	14	4.87201	2	1	0	1	2	1	1	1	1	1	2	0	1	1	0	0	1	0	0	0	0	2	1	1	0	0	0	1	1	2	0	1	1	2	1	1	1	2	1	1	0	2	0	0	0	1	0
RS13482096	14	11.602	2	1	0	1	2	1	1	1	1	1	2	0	1	2	0	0	1	0	0	0	0	2	1	1	0	1	0	1	1	2	0	2	1	2	1	1	1	2	1	1	0	2	0	0	0	1	0
RS3692121	14	14.1825	2	1	0	1	2	1	1	1	1	1	2	0	1	2	0	0	1	0	0	0	0	2	1	1	0	1	0	1	1	2	0	2	1	2	1	1	1	2	1	1	0	2	0	0	0	1	0
RS13482104	14	18.4397	2	1	0	1	2	1	1	1	1	.	2	0	1	2	0	0	1	0	0	0	1	2	1	1	0	1	0	1	1	2	0	2	1	2	1	1	1	2	1	0	0	2	0	0	0	1	1
RS13482124	14	21.5754	1	1	0	1	2	1	1	1	1	1	2	0	1	2	0	0	1	0	0	0	1	2	1	0	0	1	0	1	1	2	0	2	1	2	1	1	1	2	1	0	0	2	0	0	1	0	2
RS4230248	14	21.5754	1	1	0	1	2	1	1	1	1	1	2	0	1	2	0	0	1	0	0	0	1	2	1	0	0	1	0	1	1	2	0	2	1	2	1	1	1	2	1	0	0	2	0	0	0	1	2
RS6313230	14	21.7182	1	1	0	1	2	1	1	1	1	1	2	0	1	2	0	0	1	0	0	0	1	2	1	0	0	1	0	1	1	2	0	2	1	2	1	1	1	2	1	0	0	2	0	0	1	0	2
RS13482135	14	23.2754	1	1	0	1	2	1	1	1	1	1	2	0	1	2	0	0	1	0	0	0	1	2	1	0	0	1	0	1	1	2	0	2	1	2	1	1	1	2	1	0	0	2	0	0	1	0	2
RS3695383	14	23.2754	1	1	0	1	2	1	1	1	1	1	2	0	1	2	0	0	1	0	0	0	1	2	1	0	0	1	0	1	1	2	0	2	1	2	1	1	1	2	1	0	0	2	0	0	1	0	2
RS3701775	14	23.7421	1	1	0	1	2	1	1	1	1	1	2	0	1	2	0	0	1	0	.	0	1	2	1	0	0	1	0	1	1	2	0	2	1	2	1	1	1	2	1	0	0	2	0	0	.	0	2
RS13482159	14	25.9171	1	1	0	1	2	1	1	1	1	1	2	0	1	2	0	0	1	0	0	1	1	2	1	0	0	1	0	0	1	2	0	2	1	2	1	1	1	2	1	0	0	2	0	0	1	0	2
RS13482170	14	27.1971	1	1	0	1	2	1	1	1	1	1	1	0	1	2	0	0	1	0	0	1	1	1	1	0	0	1	0	0	1	2	0	2	1	1	0	1	1	2	1	0	0	2	0	0	1	0	2
RS3703075	14	31.2813	1	0	0	2	2	1	1	2	1	1	1	1	1	2	.	0	1	0	0	1	1	1	1	0	0	1	0	0	1	2	0	2	1	1	1	1	1	2	2	0	0	2	0	0	1	0	2
RS13482231	14	32.8639	1	0	0	2	2	1	1	2	1	1	1	1	1	2	1	0	1	0	0	1	1	1	1	0	0	1	0	0	1	2	0	2	1	1	1	1	1	2	2	0	0	2	0	0	1	0	2
RS13482239	14	35.5497	1	0	0	2	2	1	1	2	1	1	1	1	1	2	1	0	1	1	0	1	1	1	1	0	0	1	0	0	1	2	0	2	1	1	1	1	1	2	2	0	0	1	1	0	1	0	2
RS6156908	14	42.6683	1	0	0	2	2	1	1	2	1	1	1	1	2	2	1	0	1	1	0	1	1	1	1	0	0	1	0	0	1	2	0	2	1	1	1	1	1	2	2	0	1	1	1	0	1	0	2
RS13459144	14	44.395	1	0	0	2	2	1	1	2	1	1	1	1	2	2	1	0	1	1	0	1	1	1	1	0	0	1	0	0	1	2	0	2	1	1	1	1	1	2	2	0	1	1	1	1	1	0	2
RS13482265	14	45.2858	1	0	0	2	2	1	1	2	1	.	1	1	2	2	0	0	1	1	0	1	1	1	1	0	0	1	0	0	1	2	0	2	1	1	1	1	1	2	2	0	1	1	1	1	.	0	2
RS6319148	14	47.806	1	0	0	1	2	1	0	2	1	1	1	1	2	2	1	0	1	1	0	2	1	1	1	0	0	1	0	0	1	2	0	2	1	1	1	0	1	2	2	0	1	1	1	1	1	0	2
CEL-14_94845626	14	55.0169	1	0	0	1	2	1	0	2	1	1	1	1	2	2	1	1	0	1	1	2	1	1	1	0	0	2	1	0	0	1	1	2	1	1	1	0	1	2	2	0	1	1	1	1	1	1	2
RS3692362	14	55.0169	1	0	0	1	2	1	0	2	1	1	1	1	2	2	1	1	0	1	1	2	1	1	1	0	0	2	1	0	0	1	1	2	1	1	1	0	1	2	2	0	1	1	1	1	1	1	2
GNF14.103.048	14	64.0598	1	0	0	1	1	1	0	2	2	1	1	1	2	2	1	2	1	1	1	2	1	1	1	0	1	2	1	0	0	1	1	1	1	1	1	0	1	2	2	0	1	1	1	1	1	1	2
RS13482354	14	64.0598	1	0	0	1	1	1	0	2	2	1	1	1	2	2	1	2	1	1	1	2	1	1	1	0	1	2	1	0	0	1	1	1	1	1	1	0	1	2	2	0	1	1	1	1	1	1	2
RS13482356	14	64.0598	1	0	0	1	1	1	0	2	2	1	1	1	2	2	1	2	1	1	1	2	1	1	1	0	1	2	1	0	0	1	1	1	1	1	1	0	1	2	2	0	1	1	1	1	1	1	2
RS3708779	14	64.8598	1	0	0	1	1	1	0	2	2	1	1	1	2	2	1	2	1	1	1	2	1	1	1	0	1	2	1	0	0	1	1	1	1	1	1	0	1	2	2	0	1	1	1	1	1	1	2
RS13482375	14	65.2169	1	0	0	1	1	1	0	2	2	1	1	1	2	2	1	2	1	1	1	2	1	1	1	0	1	2	1	0	0	1	1	1	1	1	1	0	1	2	2	0	1	1	1	1	1	1	2
RS3726052	14	65.2169	1	0	0	1	1	1	0	2	2	1	1	1	2	2	1	2	1	1	1	2	1	1	1	0	1	2	1	0	0	1	1	1	1	1	1	0	1	2	2	0	1	1	1	1	1	1	2
RS6169105	14	66.8455	1	0	0	1	1	1	0	2	2	2	1	1	2	2	1	2	1	1	1	2	1	1	1	0	2	2	1	0	0	1	1	0	1	1	1	0	1	2	2	0	1	1	1	1	1	1	2
RS3665550	14	69.5541	1	1	0	1	1	1	0	2	2	.	1	1	2	2	1	2	1	1	1	2	1	1	1	0	2	2	.	0	0	0	1	0	1	1	1	0	1	2	2	0	1	1	1	1	1	1	2
RS13482407	14	71.8756	1	1	0	0	1	1	0	2	2	1	1	1	2	2	1	2	1	1	1	2	1	0	1	0	2	2	1	0	0	1	1	0	1	1	1	0	1	2	2	0	1	1	1	1	1	1	2
RS13459176	15	0	2	1	2	1	1	0	2	2	0	0	2	2	1	1	1	0	0	1	1	2	2	0	0	2	1	2	1	1	1	0	0	0	1	1	1	1	2	2	0	0	0	1	1	1	1	0	1
RS13482418	15	0	2	1	2	1	1	0	2	2	0	0	2	2	1	1	1	0	0	1	1	2	2	0	0	2	1	2	1	1	1	0	0	0	1	1	1	1	2	2	0	0	0	1	1	1	1	0	1
CEL-15_8331158	15	3.58333	2	1	2	1	1	0	2	2	0	0	2	2	2	1	1	0	0	1	1	2	2	0	0	2	1	2	1	1	1	0	0	0	2	1	1	1	2	2	0	0	1	1	1	1	1	0	1
CEL-15_9687257	15	4.62778	2	1	2	1	1	0	2	2	0	0	1	2	2	1	1	0	0	1	1	2	2	0	0	2	1	2	1	1	1	0	0	0	2	1	1	1	2	2	0	0	1	1	1	1	1	0	1
RS3711814	15	8.36389	2	1	2	1	1	0	2	1	0	0	1	2	2	1	1	0	0	1	1	2	2	0	0	2	1	2	1	0	1	1	0	0	2	1	1	1	2	2	0	0	1	1	1	1	1	0	1
CEL-15_14786403	15	11.4764	2	1	2	1	1	0	2	1	0	0	1	2	2	1	1	0	0	1	1	2	2	0	0	2	1	2	1	0	1	1	0	0	2	1	1	1	2	2	0	0	1	1	1	1	1	0	.
CEL-15_15482356	15	11.4764	2	1	2	1	1	0	2	1	0	0	1	2	2	1	1	0	0	1	.	2	2	0	0	2	1	2	1	0	1	1	0	0	2	1	1	1	2	2	0	0	1	1	1	1	1	0	1
RS13482455	15	11.5889	2	1	.	1	1	0	2	1	0	0	1	2	2	1	1	0	0	1	1	2	2	0	0	2	1	2	1	0	1	1	0	0	2	1	1	1	2	2	0	0	1	1	1	1	.	0	1
RS13482477	15	12.9054	2	1	2	1	1	0	2	1	0	0	1	2	2	1	1	0	0	1	1	2	2	0	0	2	1	2	1	0	1	1	0	0	2	1	1	1	2	2	0	0	1	1	1	1	1	0	1
RS13482482	15	13.5179	2	1	2	1	1	0	2	1	0	0	1	2	2	1	1	0	0	1	1	2	2	0	0	2	1	2	1	0	1	1	0	0	2	1	1	1	2	2	0	0	1	1	1	1	.	0	1
RS13482485	15	13.6679	2	1	2	1	1	0	2	1	0	0	1	2	2	1	1	0	0	1	1	2	2	0	0	2	1	2	1	0	1	1	0	0	2	1	1	1	2	2	0	0	1	1	1	1	1	0	1
RS13482504	15	16.0926	2	1	2	1	1	0	2	1	0	0	1	2	2	1	1	0	0	1	1	2	2	0	0	2	1	2	1	0	1	1	0	0	2	1	1	1	2	2	0	0	1	1	1	1	1	0	1
RS6188239	15	18.9602	2	1	2	1	1	0	2	1	0	.	1	2	2	1	1	0	0	1	1	2	2	0	0	2	1	2	1	0	1	1	0	0	2	1	1	1	2	2	0	0	1	1	2	1	.	0	1
RS3695416	15	21.5413	2	1	2	1	1	0	2	1	0	0	1	2	2	1	1	0	0	1	1	2	2	0	0	2	1	2	1	0	1	1	0	0	2	0	1	1	2	2	0	0	1	1	2	1	1	0	1
CEL-15_43206205	15	22.7247	2	1	2	1	1	0	2	1	0	0	1	2	2	1	1	0	0	1	1	2	2	0	0	2	1	2	1	0	1	1	0	0	2	0	1	1	2	2	0	0	1	1	2	1	1	0	.
RS13482543	15	22.7747	2	1	2	1	1	0	2	1	0	0	1	2	2	1	1	0	0	1	1	2	2	0	0	2	1	2	1	0	1	1	0	0	2	0	1	1	2	2	0	0	1	1	2	1	1	0	1
RS13482558	15	24.208	2	1	2	1	1	0	2	1	0	0	1	2	2	1	1	0	0	1	1	2	2	0	0	2	1	2	1	0	1	1	0	0	2	0	1	1	2	2	0	0	1	1	2	1	1	0	1
RS13482571	15	24.8685	2	1	2	1	1	0	2	1	0	0	1	2	2	1	0	0	0	1	1	2	2	0	0	2	1	2	1	0	1	1	0	0	2	0	1	1	2	2	0	0	1	1	2	1	1	0	1
RS3658705	15	26.1985	2	1	2	1	1	0	2	1	0	0	1	2	2	1	1	0	0	1	1	2	2	0	0	2	1	1	1	0	1	1	0	0	2	0	1	1	2	2	0	0	1	1	2	1	1	0	1
RS13482595	15	32.3908	2	1	2	1	1	0	2	1	1	0	1	2	2	1	1	0	0	1	1	2	2	0	0	2	1	1	1	0	1	1	0	0	2	0	.	1	2	2	0	0	1	1	1	1	1	0	1
RS13482602	15	34.311	2	0	2	1	1	0	2	1	1	0	1	2	2	1	1	0	0	1	1	2	2	0	0	2	1	1	1	0	1	1	0	0	2	0	1	1	2	2	0	0	1	1	1	1	1	0	1
RS3683495	15	34.311	2	0	2	1	1	0	2	1	1	0	1	2	2	1	1	0	0	1	1	2	2	0	0	2	1	1	1	0	1	1	0	0	2	0	1	1	2	2	0	0	1	1	1	1	1	0	1
RS13482628	15	36.8724	2	0	2	1	1	0	1	1	1	0	1	2	2	1	1	0	0	1	1	2	2	0	0	2	1	1	1	0	1	1	1	0	2	0	1	2	2	2	0	0	1	1	1	1	1	0	1
RS8259436	15	41.2366	2	0	2	1	1	0	0	1	1	0	1	2	2	1	1	1	0	1	1	2	2	0	0	2	2	1	1	0	2	2	1	0	2	0	1	2	2	2	0	0	1	1	1	1	1	0	1
RS3660192	15	44.8336	2	0	2	1	1	0	0	1	1	0	1	2	2	0	1	1	0	1	1	2	2	0	0	1	1	1	0	0	2	2	1	0	2	0	1	2	2	2	0	0	1	1	1	1	1	1	1
RS13482661	15	46.5245	2	0	2	1	1	0	0	1	1	0	1	2	2	0	1	1	0	0	1	2	2	0	0	1	1	1	0	0	2	2	1	0	2	0	1	2	2	2	0	0	1	1	1	1	1	1	0
RS13482673	15	47.005	2	0	2	1	1	0	0	1	1	0	1	2	2	0	1	1	0	0	1	2	2	0	0	1	1	1	0	0	2	2	1	0	2	0	1	2	2	2	0	0	1	1	1	1	1	1	0
RS13482687	15	48.8787	2	0	2	1	0	0	0	1	1	0	1	2	2	0	1	1	0	0	1	2	2	0	0	1	1	1	0	0	1	2	1	0	2	0	2	2	2	2	0	0	1	1	1	1	1	1	0
RS13482695	15	55.5637	1	0	2	1	0	0	0	1	1	0	1	2	2	0	1	1	0	0	1	2	2	0	0	1	1	1	0	0	1	2	1	0	2	0	1	2	2	2	0	0	1	1	1	1	1	1	0
RS13482704	15	61.2625	1	0	2	0	0	0	0	1	1	0	1	2	2	0	1	1	0	0	1	2	2	0	1	1	1	1	0	0	1	2	1	0	2	0	1	2	2	2	0	0	1	1	1	1	1	1	0
RS6285067	15	65.9309	1	0	2	0	0	0	0	1	1	0	1	2	2	0	1	1	1	1	1	1	2	0	1	1	1	1	0	0	1	2	1	0	2	0	1	2	2	2	1	0	2	1	1	1	1	1	0
RS13482744	15	71.8347	1	0	2	0	0	0	0	1	1	0	1	2	2	0	2	1	1	1	1	1	2	0	1	1	2	1	0	0	1	2	1	0	2	0	1	2	2	1	1	0	2	1	1	1	1	1	0
RS4231060	16	2.56667	1	1	1	2	1	2	1	0	1	2	2	1	2	1	1	1	2	2	2	1	1	1	1	1	1	0	0	2	0	1	0	1	1	1	0	0	1	2	0	1	0	0	1	2	1	1	2
RS4158907	16	3.6	1	1	1	2	1	2	1	0	1	2	2	1	2	1	1	1	2	2	2	1	1	1	1	1	1	0	0	2	0	1	0	1	1	1	0	0	1	2	0	1	0	0	1	2	1	1	2
RS4162800	16	13.2638	1	1	1	2	1	2	1	0	1	2	2	1	2	1	1	1	2	1	2	1	1	1	1	1	1	0	0	2	0	.	1	1	1	1	0	0	2	2	0	1	0	0	1	2	1	1	2
RS4165081	16	18.3706	1	1	1	2	1	2	1	1	1	2	2	1	2	1	.	1	2	0	2	1	1	1	1	1	1	0	0	2	0	1	1	1	1	1	1	0	1	2	0	1	0	0	1	2	1	1	2
RS4165602	16	31.3573	2	1	1	1	1	2	1	1	1	0	2	1	2	1	.	1	2	0	2	1	1	2	1	1	1	1	.	2	0	1	1	0	1	1	1	0	1	2	0	1	0	0	1	1	2	1	1
RS4168640	16	33.8938	2	1	1	1	1	2	1	1	1	0	2	1	2	1	1	1	2	0	2	1	1	2	1	1	1	1	0	2	0	1	1	0	1	1	1	0	1	2	0	1	0	0	1	1	2	1	1
RS4171932	16	39.0247	2	1	1	1	1	2	1	1	1	0	1	1	2	1	1	1	2	0	2	1	1	2	2	1	1	1	0	2	0	1	1	0	1	1	2	0	1	2	0	1	0	0	1	1	2	1	1
RS4177651	16	44.2533	2	1	1	1	.	2	2	1	1	0	1	1	2	2	.	1	2	0	2	1	1	2	2	1	1	1	1	2	0	1	1	1	1	1	2	0	1	2	0	1	1	0	1	1	2	1	1
RS4182243	16	47.5093	2	1	1	1	0	2	2	1	2	0	1	1	2	2	1	1	1	0	.	1	1	2	2	1	1	1	.	2	0	1	1	1	1	1	2	0	1	2	0	1	1	0	1	1	1	1	1
RS4183448	16	47.5093	2	1	1	1	0	2	2	1	2	0	1	1	2	2	1	1	1	0	2	1	1	2	2	1	1	1	1	2	0	1	1	1	1	1	2	0	1	2	0	1	1	0	1	1	2	1	1
RS4185639	16	48.5926	2	2	1	1	0	2	2	1	2	0	1	1	2	2	1	1	1	0	2	1	1	2	2	1	1	1	.	2	0	1	1	1	1	1	1	0	1	2	0	1	1	0	1	1	2	1	1
RS4191367	16	53.0879	1	2	1	1	0	2	2	1	2	1	1	1	2	2	1	1	1	0	.	0	1	2	2	1	1	1	1	2	0	0	1	1	1	1	1	0	1	.	0	2	1	1	1	1	2	1	1
RS4194417	16	54.3307	1	2	1	1	0	2	2	1	2	0	1	1	1	2	1	1	1	0	2	0	1	2	2	1	1	1	2	1	0	0	1	1	2	1	1	0	1	2	0	2	1	1	1	1	2	1	1
RS4197150	16	59.0605	1	2	1	1	0	1	2	1	2	0	1	1	1	2	1	1	1	0	2	0	1	2	2	1	1	1	2	1	0	0	1	1	2	1	1	0	1	2	0	2	1	1	1	1	2	1	1
RS4200124	16	61.4126	1	2	1	0	0	1	2	1	2	0	1	0	1	2	1	0	1	0	2	0	1	2	2	1	2	1	2	1	0	0	1	1	2	1	1	0	1	2	0	2	1	1	1	1	2	1	1
RS4201998	16	61.8026	1	2	1	0	0	1	2	1	2	0	1	0	1	2	1	0	1	0	2	0	1	2	2	1	2	1	2	1	0	0	1	1	2	1	1	0	1	2	0	2	1	1	1	1	2	1	1
RS3718160	16	68.0475	1	2	1	0	0	1	2	1	2	0	1	0	1	2	1	0	1	0	2	0	1	2	2	1	2	1	2	1	1	0	1	1	2	1	1	1	0	2	0	2	1	1	1	1	2	1	1
RS4211364	16	68.6803	1	2	1	0	0	1	2	1	2	0	1	0	1	2	1	0	1	0	2	0	1	2	2	1	2	1	2	1	1	0	1	1	2	1	1	1	0	2	0	2	1	1	1	1	2	1	1
RS3680665	16	69.6303	1	2	1	0	0	1	2	1	2	0	1	0	1	2	.	0	1	0	2	0	1	2	2	1	2	1	2	1	1	0	1	1	2	1	1	1	0	2	0	2	1	1	1	1	2	1	1
RS4211664	16	69.6303	1	2	1	0	0	1	2	1	2	.	1	0	1	2	1	0	1	0	2	0	1	2	2	1	2	1	2	1	1	0	1	1	2	1	1	1	0	2	0	2	1	1	1	1	2	1	1
petM-01322-2	16	72.777	1	2	1	0	0	1	2	1	2	0	1	0	1	2	1	0	1	0	2	0	1	2	2	1	1	1	2	1	1	0	1	1	2	1	1	1	0	2	1	2	1	1	1	1	2	1	1
RS4219905	16	75.002	1	2	1	0	0	.	2	1	2	0	1	0	1	2	1	0	1	0	2	0	1	2	2	1	1	1	2	1	1	0	1	1	2	2	1	1	0	2	1	1	1	1	1	1	2	1	1
RS3712360	16	75.062	1	2	1	0	0	1	2	1	2	0	1	0	1	2	1	0	1	0	2	0	1	2	2	1	1	1	2	1	1	0	1	1	2	2	1	1	0	2	1	1	1	1	1	1	2	1	1
RS3696981	16	76.9577	1	2	1	0	0	1	2	1	2	0	1	0	1	2	1	0	1	0	2	0	0	2	2	1	1	1	2	1	1	0	1	1	2	2	1	1	0	2	1	1	1	1	1	1	2	1	1
RS4136382	17	0	2	1	1	0	2	2	1	2	1	1	0	2	0	0	1	2	1	0	2	1	1	0	1	1	1	1	2	0	0	0	1	2	0	1	1	1	2	0	0	0	0	2	0	1	1	0	1
RS13482843	17	0.24	2	1	1	0	2	2	1	2	1	1	0	2	0	0	1	2	1	0	2	1	1	0	1	1	1	1	2	0	0	0	1	2	0	1	1	1	2	0	0	0	0	2	0	1	1	0	1
RS6196216	17	6.55833	2	1	1	0	2	2	1	2	1	1	0	2	0	0	1	2	1	0	2	1	1	0	0	1	1	1	2	0	0	0	1	2	0	1	1	1	2	0	0	0	0	2	0	0	1	0	1
RS3672065	17	9.69405	2	1	1	0	2	2	1	2	1	1	0	2	0	0	1	2	1	0	2	1	1	0	0	1	1	1	2	0	0	0	1	2	0	1	1	1	2	0	0	0	0	2	0	0	1	0	1
RS6397584	17	14.5536	2	1	1	0	2	1	1	1	1	1	0	2	0	0	1	2	1	1	2	1	1	0	0	1	1	1	2	0	0	0	0	2	0	2	1	1	2	0	0	0	0	1	0	0	1	0	1
RS3693494	17	16.1736	2	1	1	0	2	1	1	1	1	1	0	2	0	0	0	2	1	1	2	1	1	0	0	1	1	1	2	1	0	1	0	2	0	2	1	2	2	0	1	0	0	1	0	0	1	0	1
RS3672987	17	19.2252	2	1	1	1	1	1	1	1	1	1	0	2	0	0	1	2	1	1	2	1	1	0	0	1	1	1	2	1	0	1	0	2	1	2	1	2	2	0	1	0	0	1	0	0	1	0	1
RS3682923	17	22.0652	2	1	1	1	1	1	1	1	1	1	0	2	0	0	1	2	1	1	2	1	1	0	0	1	1	1	2	1	0	1	0	2	1	2	1	2	2	0	1	0	0	1	0	0	1	0	1
RS6409750	17	30.2083	2	1	0	1	1	0	1	1	1	2	0	2	0	0	1	2	2	1	2	1	1	0	0	1	1	1	2	1	0	1	0	2	1	2	1	2	2	0	1	0	0	1	0	0	1	0	1
GNF17.064.100	17	42.2746	2	1	0	1	1	0	1	1	0	1	0	2	0	1	2	2	2	1	2	1	1	0	0	0	1	1	2	1	1	1	0	1	1	2	1	2	2	0	1	0	0	1	0	0	1	1	1
RS3727008	17	45.9079	2	1	0	1	0	0	1	1	0	.	0	2	0	1	2	2	2	2	2	1	1	1	0	0	0	1	1	1	1	1	0	1	1	2	.	2	1	0	1	1	0	1	0	0	1	1	1
RS3660112	17	48.0579	2	1	0	1	0	0	1	1	0	1	0	2	1	1	2	2	2	2	2	1	1	1	0	0	0	1	1	1	1	.	0	1	1	2	1	2	1	.	1	1	0	1	0	0	1	1	1
RS3675634	17	48.0579	2	1	0	1	0	0	1	1	0	1	0	2	1	1	2	2	2	2	2	1	1	1	0	0	0	1	1	1	1	1	0	1	1	2	1	2	1	0	1	1	0	1	0	0	0	1	1
RS3691628	17	50.1365	2	1	0	1	0	0	1	1	0	1	0	2	1	1	2	2	2	2	2	1	1	1	0	0	0	1	1	1	1	1	0	1	1	2	1	2	1	0	1	1	0	1	0	0	0	1	1
RS6229946	17	52.9865	2	2	0	1	0	0	1	1	0	1	0	2	1	1	.	2	2	2	2	1	1	1	0	.	0	1	.	1	1	1	0	1	1	2	1	2	1	0	1	1	0	1	0	0	0	1	1
RS3663088	17	54.7932	2	2	0	1	0	0	1	1	0	1	0	2	1	1	1	2	2	2	1	1	1	1	0	1	0	1	.	1	1	1	0	1	1	2	1	2	1	0	1	1	0	1	0	0	0	1	1
RS13483117	17	55.0232	2	2	0	1	0	0	1	1	0	1	0	2	1	1	1	2	2	2	1	1	1	1	0	1	0	1	1	1	1	1	0	1	1	2	1	2	1	0	1	1	0	1	0	0	0	1	1
GNF17.083.842	17	58.7039	2	2	0	1	0	0	1	1	0	0	0	2	1	2	.	2	2	2	1	1	1	1	0	1	0	1	1	1	1	1	0	1	1	2	1	2	1	0	1	1	0	1	0	0	0	1	1
RS13483135	17	60.2539	2	2	0	1	0	0	1	1	0	0	0	2	1	2	1	2	2	2	1	1	1	1	0	1	0	1	1	1	1	1	0	1	1	2	1	2	1	0	1	1	0	1	0	0	0	1	1
RS4231720	17	63.7678	1	2	0	1	0	0	1	1	0	0	1	2	0	2	1	2	1	2	.	1	1	1	0	1	0	1	1	1	1	1	0	1	1	2	1	2	1	1	1	1	0	1	0	0	0	1	1
RS6288047	17	66.3173	1	2	0	1	0	0	1	1	0	0	2	2	1	2	1	2	1	2	1	1	1	1	1	1	1	1	.	.	1	2	0	1	1	2	1	2	1	1	1	1	0	1	0	0	0	1	.
RS3660245	18	4.64522	2	0	1	1	0	0	1	1	2	2	1	0	1	1	1	0	2	1	0	.	1	0	1	0	1	0	1	1	0	1	2	2	1	0	2	2	2	1	1	1	2	1	0	0	1	2	2
RS13483212	18	5.78808	2	0	1	1	0	0	1	1	2	2	1	0	1	1	1	0	2	1	0	1	1	0	1	0	1	0	1	1	0	1	2	1	1	0	2	2	2	1	1	1	2	1	0	0	1	2	2
MCV23617245	18	7.35236	2	0	1	2	0	0	1	1	2	2	1	0	1	1	.	0	2	1	0	1	1	0	1	0	1	0	1	1	0	1	2	1	1	0	2	2	2	1	1	1	2	1	0	0	.	2	2
RS6361186	18	7.91665	2	0	1	2	0	0	1	1	2	2	1	0	1	1	1	0	2	1	0	1	1	0	1	0	1	0	1	1	0	1	2	1	1	0	2	2	2	1	1	1	2	1	0	0	1	2	2
RS6358426	18	10.3595	2	0	1	2	1	0	1	1	2	2	1	0	1	1	1	0	2	1	0	1	1	0	1	0	1	0	1	1	0	1	2	1	1	0	2	2	2	1	1	1	2	2	0	0	1	2	2
RS13483244	18	15.0833	2	0	1	2	1	0	1	1	2	2	1	0	1	1	1	0	2	1	0	1	1	0	1	0	1	0	1	1	0	1	2	1	1	0	2	2	2	1	1	1	2	2	0	0	1	2	2
RS4138020	18	16.1383	2	0	1	2	1	0	1	1	2	2	1	0	1	1	0	0	2	1	0	1	1	0	1	0	1	0	1	1	0	1	2	1	1	0	2	2	2	1	1	1	2	2	0	0	1	2	2
RS13483263	18	20.4279	2	0	1	2	1	0	1	1	2	2	1	0	2	1	2	0	2	1	0	1	1	0	1	0	1	0	1	1	0	1	2	1	1	0	2	2	2	1	1	1	2	2	0	1	1	2	1
RS3722973	18	25.9112	2	0	1	2	1	0	1	1	2	2	1	0	2	1	2	0	2	1	0	1	1	0	1	0	1	0	1	1	0	1	2	1	1	0	2	2	2	1	1	1	2	2	0	1	1	2	1
RS3725637	18	27.3912	2	0	1	2	1	0	1	1	2	2	1	0	2	1	2	0	2	1	0	1	1	0	1	0	1	0	2	1	0	1	2	1	1	0	2	2	2	1	1	1	2	2	0	1	1	2	1
RS3664831	18	29.9016	2	0	1	2	1	0	1	1	2	2	1	0	2	1	2	0	2	1	0	1	1	0	1	0	1	0	1	1	0	1	2	1	1	0	2	2	2	1	1	1	2	2	0	1	1	2	1
RS3699816	18	33.185	2	0	1	2	1	0	1	1	2	2	1	0	2	1	2	0	2	0	0	1	1	0	1	0	1	0	.	1	0	1	2	1	1	0	2	2	2	1	1	1	2	2	0	1	1	2	1
RS13483319	18	33.785	2	0	1	2	1	0	1	1	2	2	1	0	2	1	2	0	2	0	0	1	1	0	1	0	1	0	1	1	0	1	2	1	1	0	2	2	2	1	1	1	2	2	0	1	1	2	1
RS4231834	18	36.9374	2	0	1	2	1	0	1	1	2	2	1	0	2	1	2	0	2	0	0	1	1	0	1	0	1	0	0	1	0	1	2	1	1	0	2	2	2	1	1	1	2	2	0	1	1	2	1
CEL-18_46082735	18	37.7207	2	0	1	2	1	0	1	1	2	2	1	0	2	1	2	0	2	0	0	1	1	0	1	0	1	0	0	1	0	1	2	1	1	0	2	2	2	1	1	1	2	2	0	1	1	2	1
RS3674314	18	41.0112	2	1	1	2	1	0	1	1	2	1	1	0	2	1	2	0	2	0	0	1	1	1	1	0	1	0	0	1	0	1	2	1	1	0	2	2	2	1	1	1	2	2	0	2	1	2	1
RS6328845	18	50.6098	1	1	0	2	1	1	1	1	2	1	1	0	2	1	2	0	2	0	0	1	1	1	1	0	1	0	0	1	0	1	2	1	1	0	2	2	2	1	1	2	2	2	1	2	1	2	1
CEL-18_60214752	18	56.4353	1	1	0	2	1	1	2	1	2	0	1	0	2	1	2	0	2	0	0	1	1	1	1	0	1	0	0	1	0	1	2	1	1	0	1	2	2	1	1	2	2	2	1	2	.	2	2
RS8237402	18	59.5753	1	2	0	2	1	1	2	1	2	0	1	0	2	1	2	0	2	0	0	1	1	1	1	1	1	0	0	1	0	1	2	1	1	0	1	2	2	1	1	2	2	2	1	2	1	2	2
RS3720827	18	65.1887	1	2	0	2	1	1	2	1	2	0	1	1	2	1	2	0	2	0	0	1	1	1	1	1	1	0	0	1	0	1	2	1	1	0	1	1	2	1	1	2	2	2	1	2	1	2	2
RS3688789	18	65.7437	1	2	0	2	1	1	2	1	2	0	1	1	2	1	2	0	2	0	0	1	1	1	1	1	1	0	0	1	0	1	2	1	1	0	1	1	2	1	1	2	2	2	1	2	1	2	2
RS3691542	18	67.2359	1	2	0	2	1	1	2	1	2	0	1	1	2	1	2	0	2	0	0	1	1	1	2	1	1	0	0	1	1	1	2	0	1	0	1	1	2	1	1	2	1	2	1	2	1	2	2
RS13483426	18	73.2359	1	2	0	2	1	1	2	1	2	0	1	1	1	1	2	0	2	0	0	1	1	1	2	1	1	0	0	1	1	1	2	0	1	0	1	0	2	1	1	2	1	2	1	2	1	2	2
RS13459193	18	77.8592	1	2	0	1	1	1	2	1	2	0	1	1	1	2	1	0	2	0	0	1	1	1	2	1	1	0	0	1	2	1	2	0	1	0	1	0	2	1	1	2	0	2	1	2	1	2	2
RS3706601	18	78.4176	1	2	0	1	1	1	2	1	2	0	1	1	1	2	1	0	2	0	0	1	1	1	2	1	1	0	0	1	.	.	1	0	1	0	0	0	2	1	1	2	0	2	1	2	1	2	2
RS3720876	18	80.9895	1	2	0	1	1	1	2	1	2	0	1	1	1	2	1	0	2	0	0	1	1	1	2	1	1	0	0	1	2	1	1	0	1	0	0	0	2	1	1	2	0	2	1	2	1	2	2
RS13483462	18	83.2448	1	2	0	1	1	1	2	1	2	0	1	1	1	2	1	0	2	0	0	1	1	1	2	1	1	0	0	1	2	1	1	0	1	0	0	0	2	1	1	2	0	2	1	2	1	2	2
RS4137441	18	85.125	1	2	0	1	1	1	1	1	2	0	1	1	1	2	1	0	2	0	0	1	1	1	2	2	1	0	0	2	2	2	1	0	1	0	0	0	2	1	1	2	0	2	1	2	1	2	2
RS3686467	19	12.3543	2	1	2	1	1	1	0	1	1	1	1	1	0	1	2	0	2	1	2	2	1	0	0	0	1	1	0	1	2	0	0	1	1	1	2	0	1	1	0	1	0	1	0	1	0	1	0
RS6223359	19	16.4857	2	1	2	1	1	1	0	1	1	1	1	1	0	1	2	0	2	1	2	2	1	0	0	0	1	1	0	1	2	0	0	1	1	1	2	0	1	1	0	1	0	1	0	1	0	1	0
RS6372656	19	22.4107	2	1	2	1	0	1	0	2	1	1	1	0	0	2	2	0	2	1	2	2	1	0	0	0	1	1	0	1	2	0	0	1	1	1	2	0	1	1	0	1	0	2	0	1	0	1	0
RS6309315	19	25.4938	2	1	2	1	0	1	0	2	1	1	1	0	0	2	2	0	2	2	2	2	1	0	0	0	1	1	0	1	2	0	0	1	1	0	2	0	1	1	0	1	1	2	0	1	0	1	0
RS3090325	19	28.8724	2	1	2	1	0	2	1	2	.	1	0	0	0	2	2	0	2	2	2	2	1	0	0	0	1	1	0	1	2	0	0	1	1	0	1	0	1	1	0	0	1	2	0	1	0	1	0
UT_19_29.979736	19	31.4724	2	1	2	1	0	2	1	2	1	0	0	0	1	2	2	0	2	2	2	2	1	0	0	0	1	1	0	1	2	0	0	1	1	1	1	0	1	1	0	0	1	2	0	1	0	1	0
GNF19.035.019	19	38.9203	2	1	2	1	0	2	1	2	2	1	0	0	1	2	.	1	2	2	2	1	1	0	0	0	1	1	1	1	.	0	0	2	0	1	1	0	1	1	0	0	1	.	0	1	.	1	0
RS3655407	19	41.0112	2	1	2	1	0	2	1	2	2	1	0	0	1	2	2	1	2	2	2	1	1	0	0	0	1	1	2	2	2	0	0	2	0	1	1	0	1	1	0	0	1	2	0	1	2	1	0
RS3687275	19	42.4958	2	1	2	1	0	2	1	2	2	1	0	0	1	2	2	1	2	2	2	1	1	0	0	0	1	1	2	2	2	0	0	2	0	1	1	0	1	0	0	0	1	2	0	1	2	1	0
RS13483643	19	43.6041	2	1	2	1	0	1	1	2	2	1	0	0	1	2	2	1	2	2	2	1	1	0	0	0	1	1	2	2	2	0	0	2	0	1	1	1	1	0	1	0	1	2	0	1	2	1	0
RS6194426	19	49.5763	2	1	2	2	0	1	1	1	1	1	0	.	1	2	2	.	1	2	2	1	1	0	0	0	1	1	2	2	2	0	0	1	0	1	1	1	1	0	1	0	1	2	0	1	2	1	1
MCV23069572	19	51.2557	2	1	2	2	0	1	1	1	1	1	0	0	1	2	2	1	1	1	2	1	1	0	0	0	1	1	2	2	2	0	0	1	0	1	1	1	1	0	1	0	1	2	0	1	2	1	1
UT_4_59.889271	19	55.8521	2	1	2	2	0	1	1	1	1	1	1	0	2	1	0	1	1	1	1	1	1	1	1	1	1	1	2	2	2	0	0	1	1	1	1	1	1	1	2	0	1	1	0	1	2	1	1
RS13483712	X	0	0	0	0	0	1	0	0	0	0	0	0	0	1	0	0	0	0	2	1	1	0	1	0	0	1	0	0	0	1	0	1	0	0	0	0	1	1	0	0	0	0	0	2	0	1	2	1
CEL-X_8334947	X	0.25	0	0	0	0	1	0	0	0	0	0	0	0	2	0	0	0	0	2	2	2	0	1	0	0	1	0	0	0	2	0	2	0	0	0	0	1	1	0	0	0	0	0	2	0	0	2	2
RS13483724	X	15.0057	0	0	0	0	1	0	0	0	0	0	0	0	0	0	0	0	0	2	2	2	0	1	0	0	1	0	0	0	0	0	2	0	0	0	0	0	1	1	0	0	0	0	2	0	0	2	2
GNFX.023.543	X	18.1724	0	0	0	0	1	0	0	0	0	0	0	0	0	0	0	0	0	2	2	2	0	1	0	0	1	0	0	0	0	0	2	0	0	0	0	0	1	1	1	0	0	0	2	0	0	2	2
GNFX.026.801	X	18.1724	0	0	0	0	1	0	0	0	0	0	0	0	0	0	0	0	0	2	2	2	0	1	0	0	1	0	0	0	0	0	2	0	0	0	0	0	1	1	1	0	0	0	2	0	0	2	2
CEL-X_39961894	X	20.3955	0	0	0	0	1	0	0	0	0	0	0	0	0	0	0	0	0	0	2	2	0	1	0	0	1	0	0	0	0	0	2	0	0	0	0	0	1	1	1	0	0	0	2	2	0	2	2
RS13483738	X	20.3955	0	1	0	0	1	0	0	0	0	0	0	0	0	0	0	0	0	0	2	2	0	1	0	0	1	0	0	0	0	0	2	0	0	0	0	0	1	1	1	0	0	0	2	2	0	2	2
RS13483746	X	20.9312	0	1	0	0	1	0	0	0	0	0	0	0	0	0	0	0	0	0	2	2	0	1	0	0	1	0	0	0	0	0	2	0	0	0	0	0	1	1	1	0	0	0	2	2	0	2	2
GNFX.035.350	X	22.1383	0	1	0	0	1	0	0	0	0	0	0	0	0	0	2	0	0	0	2	2	0	1	0	0	1	0	0	0	0	0	2	0	0	0	0	0	1	1	1	0	0	0	2	2	0	2	2
RS13483750	X	22.1383	0	1	0	0	1	0	0	0	0	0	0	0	0	0	2	0	0	0	2	2	0	1	0	0	1	0	0	0	0	0	2	0	0	0	0	0	1	1	1	0	0	0	2	2	0	2	2
RS13483765	X	25.8883	0	1	1	0	1	0	0	0	0	1	0	0	0	2	2	0	0	0	2	2	0	1	0	0	1	0	0	0	0	0	0	0	0	0	0	0	1	1	1	0	0	0	2	2	0	2	2
GNFX.044.260	X	27.0169	0	1	1	0	1	0	0	0	0	1	0	0	0	2	2	0	0	0	2	2	0	1	0	0	1	0	0	0	0	0	0	0	0	0	0	0	1	1	1	0	0	0	2	2	0	2	2
CEL-X_60181392	X	27.7669	0	1	1	0	1	0	0	0	0	1	0	0	0	2	2	0	0	0	2	2	0	1	0	0	1	0	0	0	0	0	0	0	0	0	0	0	1	1	1	0	0	0	2	2	0	2	2
petM-05810-1	X	28.9812	0	1	1	0	.	0	0	0	0	1	0	0	0	2	2	0	0	0	2	2	0	1	0	0	1	0	0	0	0	0	0	0	0	0	0	0	1	1	1	0	0	0	2	2	0	2	2
RS3157124	X	30.074	0	1	1	0	1	0	0	0	0	1	0	0	0	2	2	0	0	0	2	2	0	1	0	0	1	0	0	0	0	0	0	0	0	0	0	0	1	1	1	0	0	0	2	2	0	2	2
RS13483831	X	31.2026	0	1	1	0	1	0	0	0	0	1	0	0	0	2	2	0	0	0	2	2	0	1	0	0	1	0	0	0	0	0	0	0	2	0	0	0	1	1	1	0	0	0	2	2	0	2	0
RS3725966	X	31.9097	0	1	1	0	1	0	0	0	0	1	0	0	0	2	2	0	0	0	2	2	0	1	0	0	1	0	0	0	0	0	0	0	2	0	0	0	1	.	1	0	0	0	2	2	0	2	0
CEL-X_77780392	X	32.0097	0	1	1	0	1	0	0	0	0	1	0	0	0	2	2	0	0	0	2	2	0	1	0	0	1	0	0	0	0	0	0	0	2	0	0	0	1	1	1	0	0	0	2	2	0	2	0
RS13483877	X	32.1526	0	1	1	0	1	0	0	0	0	1	0	0	0	2	2	0	0	0	2	2	0	1	0	0	1	0	0	0	0	0	0	0	2	0	0	0	1	1	1	0	0	0	2	2	0	2	0
GNFX.076.619	X	33.8812	0	1	1	0	1	0	0	0	0	1	0	0	0	2	2	0	0	0	2	2	0	1	0	0	1	0	0	0	0	0	0	0	2	0	0	0	1	1	1	0	0	0	2	2	0	2	0
RS13483921	X	39.4597	0	1	1	0	1	0	0	0	0	1	0	0	0	2	2	0	0	0	2	2	0	1	0	0	1	0	0	0	0	0	0	0	2	0	0	0	0	1	1	2	0	0	2	2	0	2	0
RS13483926	X	41.2597	0	1	1	0	1	0	0	0	0	1	0	1	0	2	2	0	0	0	2	2	0	1	0	0	1	0	0	0	0	0	0	0	2	0	0	0	0	1	1	2	0	0	2	2	0	2	0
RS13483929	X	41.8669	0	1	1	0	1	0	0	0	0	1	0	1	0	2	2	0	0	0	2	2	0	1	0	0	1	0	0	0	0	0	0	0	2	0	0	0	0	1	1	2	0	0	2	2	0	2	0
CEL-X_106858553	X	43.9312	0	1	1	1	1	0	0	0	0	1	0	1	0	2	2	0	0	0	2	0	0	1	0	0	1	0	0	0	0	0	0	0	2	0	0	0	0	1	1	2	0	0	2	2	0	2	0
RS6205221	X	47.7597	0	1	1	1	1	0	0	0	0	1	0	1	0	2	2	0	0	0	.	0	0	1	0	0	1	0	0	0	0	0	0	0	2	0	0	0	0	1	1	2	0	0	2	2	0	0	0
RS6221690	X	47.8812	0	1	1	1	1	0	0	0	0	1	0	1	0	2	2	0	0	0	2	0	0	1	0	0	1	0	0	0	0	0	0	0	2	0	0	0	0	1	1	2	0	0	2	2	0	0	0
RS13483997	X	49.1455	0	1	1	1	1	0	0	0	0	1	0	1	0	2	2	0	0	0	2	0	0	1	0	0	1	0	0	0	0	0	0	0	2	0	0	0	0	1	1	2	0	0	2	2	0	0	0
RS13484004	X	49.3669	0	1	1	1	1	0	0	0	0	1	0	1	0	2	2	0	0	0	2	0	0	1	0	0	1	0	0	0	0	0	0	0	2	0	0	0	0	1	1	2	0	0	2	2	0	0	0
RS3702256	X	50.0526	0	1	1	1	1	0	0	0	0	1	0	1	0	2	2	0	0	0	2	0	0	1	0	0	1	0	0	0	0	0	0	0	2	0	0	0	0	1	1	2	0	0	2	2	0	0	1
CEL-X_125736335	X	50.8883	0	1	1	1	1	0	0	0	0	1	0	1	0	2	2	0	0	0	1	0	0	1	0	0	1	0	0	0	0	0	0	0	2	0	0	0	0	1	1	2	0	0	2	2	0	0	0
RS3697198	X	50.8883	0	1	1	1	1	0	0	0	0	1	0	1	0	2	2	0	0	0	2	0	0	1	0	0	1	0	0	0	0	0	0	0	2	0	2	0	0	1	1	2	0	0	2	2	0	0	0
RS13484031	X	52.6169	0	1	1	1	1	0	0	0	0	1	0	1	0	2	2	0	0	0	2	0	0	1	0	0	1	0	0	0	0	0	0	0	2	0	2	0	0	1	1	2	0	0	2	2	0	0	0
RS13484034	X	52.6169	0	1	1	1	1	0	0	0	0	1	0	1	0	2	2	0	2	0	2	0	0	1	0	0	1	0	0	0	0	0	0	0	2	0	2	0	0	1	1	2	0	0	2	2	0	0	0
CEL-X_142652525	X	56.8169	0	1	1	1	1	0	0	0	0	1	0	1	0	2	2	0	2	0	2	0	0	1	0	0	1	0	0	0	0	0	0	2	2	0	2	0	0	1	1	2	0	0	2	2	0	0	0
RS13484060	X	56.8169	0	1	1	1	1	0	0	0	0	1	0	1	0	2	2	0	2	0	2	0	0	1	0	0	1	0	0	0	0	0	0	0	2	0	2	0	0	1	1	2	0	0	2	2	0	0	0
CEL-X_143595976	X	58.3383	0	1	1	1	1	0	0	1	0	1	0	1	0	2	2	0	2	0	2	0	0	1	0	0	1	0	0	0	0	0	0	2	2	0	2	0	0	1	1	2	0	0	2	2	0	0	0
CEL-X_154048891	X	63.0169	0	1	1	1	1	1	0	1	0	1	0	1	0	2	2	0	2	0	2	0	0	1	0	0	1	0	0	0	0	0	0	2	2	0	.	0	0	1	1	2	0	0	2	2	0	0	0
CEL-X_155542834	X	63.6002	0	1	1	1	1	1	0	1	0	1	0	1	0	2	2	0	2	0	2	.	0	1	0	0	1	0	0	0	0	.	0	2	2	0	2	0	0	1	1	2	0	0	2	2	.	0	.
GNFX.146.867	X	67.0502	0	0	1	1	1	1	0	1	0	1	0	1	0	2	2	0	2	0	2	0	0	1	0	0	1	0	0	0	0	0	0	2	2	0	2	0	0	1	1	2	0	0	2	2	0	0	0
GNFX.148.995	X	70.4502	0	0	1	1	1	1	0	1	0	1	0	1	0	2	2	0	2	0	2	0	0	1	0	0	1	0	0	0	0	0	0	2	2	0	2	0	0	1	1	2	0	0	2	2	0	0	0
[truncated: 228 more columns]

## Sheet: traits
Individual	T-1 (rotarod)	T-2 (FITC)	T-3 (GFAP)
I-001	0	0	0
I-002	91	235.239	89.72
I-003	0	209.459	83.2
I-004	100	136.894	43.67
I-005	0	180.286	60.5
I-006	0	148.47	57.19
I-007	0	0	0
I-008	82	96.087	36.71
I-009	0	116.325	54.27
I-010	4	220.764	53.38
I-011	86	138.877	52.66
I-012	1	230.548	67.98
I-013	114	144.559	43.44
I-014	15	180.315	66.78
I-015	86	172.851	50.99
I-016	3	173.429	55.67
I-017	105	131.294	59.37
I-018	0	0	0
I-019	15	161.834	66.84
I-020	4	177.831	86.56
I-021	0	238.177	157.83
I-022	12	184.606	99.98
I-023	0	149.303	88.74
I-024	86	183.9	41.09
I-025	74	312.725	68.6
I-026	63	172.592	67.97
I-027	18	216.714	105.07
I-028	35	126.951	94.17
I-029	0	195.574	47.26
I-030	73	162.978	43.28
I-031	4	358.279	55.67
I-032	52	55.613	49.41
I-033	61	132.574	72.72
I-034	9	193.319	57.62
I-035	52	233.346	61.99
I-036	0	346.376	97.48
I-037	2	319.868	87.02
I-038	88	119.82	39.54
I-039	0	300.059	89.32
I-040	5	247.319	81.57
I-041	71	161.815	55.96
I-042	28	125.661	60.05
I-043	0	0	0
I-044	0	0	0
I-045	21	233.338	59.84
I-046	0	0	0
I-047	87	125.417	51.82
I-048	94	125.972	105.96
I-049	100	128.222	84.83
I-050	87	135.865	120.345
I-051	0	0	0
I-052	76	103.778	104.25
I-053	133	113.405	82.84
I-054	130	85.075	65.92
I-055	88	116.985	61.93
I-056	0	0	0
I-057	19	220.027	88.75
I-058	4	129.649	121.72
I-059	14	154.188	65.03
I-060	62	144.171	57.14
I-061	115	139.902	61.38
I-062	0	155.013	92.69
I-063	104	98.766	16.77
I-064	0	0	0
I-065	43	148.576	61.43
I-066	126	111.232	55.91
I-067	270	178.21	72.11
I-068	108	178.539	77.57
I-069	12	112.645	85.13
I-070	1	90.424	90.08
I-071	59	140.341	132.53
I-072	0	192.201	154.8
I-073	0	0	0
I-074	23	220.388	138.88
I-075	114	167.941	132.39
I-076	115	181.302	157.62
I-077	80	153.375	161.81
I-078	3	198.05	152.54
I-079	0	0	0
I-080	13	209.257	149.73
I-081	110	141.074	111.33
I-082	91	200.443	148.28
I-083	0	117.947	112.78
I-084	93	136.404	74.71
I-085	149	246.41	57.33
I-086	73	214.992	60.06
I-087	70	212.746	88.04
I-088	67	65.374	78.04
I-089	18	165.403	68.45
I-090	66	98.123	105.64
I-091	105	190.685	158.3
I-092	105	209.328	156.1
I-093	119	246.948	138.71
I-094	58	206.276	149.25
I-095	63	145.463	130
I-096	53	205.388	143.92
I-097	71	151.6	136.24
I-098	0	0	0
I-099	269	1003.44	40.64
I-100	159	652.649	39.9
I-101	44	1282.61	51.76
I-102	0	0	0
I-103	0	1333.73	26.74
I-104	0	0	0
I-105	0	0	0
I-106	103	755.467	30.78
I-107	54	630.656	29.67
I-108	0	0	0
I-109	1	595.075	51.51
I-110	243	901.597	34.13
I-111	34	1323.64	42.84
I-112	45	943.103	87.23
I-113	161	760.876	114.16
I-114	54	872.964	82.35
I-115	168	512.991	39.59
I-116	196	897.092	37.06
I-117	206	620.4	28.16
I-118	1	1297.07	28.15
I-119	66	543.015	41.5
I-120	17	674.451	28.45
I-121	10	479.398	26.87
I-122	100	873.445	32.2
I-123	13	468.926	16.84
I-124	369	0	0
I-125	50	1040.98	20.45
I-126	235	521.767	7.48
I-127	193	286.854	6.12
I-128	137	597.507	4.58
I-129	101	609.675	8.76
I-130	139	901.428	21.97
I-131	100	818.693	22.94
I-132	0	0	0
I-133	123	1316.2	50.16
I-134	0	0	0
I-135	6	1013.33	47.66
I-136	0	0	0
I-137	1	777.293	58.42
I-138	0	229.626	39.31
I-139	0	460.731	47.36
I-140	0	538.1	47.39
I-141	2	147.918	51.58
I-142	120	398.967	41.69
I-143	0	0	0
I-144	131	359.325	46.53
I-145	172	371.046	45.44
I-146	21	415.811	42.1
I-147	66	248.531	43.11
I-148	148	267.309	29.99
I-149	99	336.518	28.47
I-150	133	462.305	40.13
I-151	0	0	0
I-152	0	557.167	83.37
I-153	0	0	0
I-154	0	484.054	65.56
I-155	0	582.311	56.57
I-156	80	427.368	45.84
I-157	2	532.312	48.05
I-158	3	819.993	53.11
I-159	136	861.48	46.67
I-160	23	230.483	60.31
I-161	102	843.508	50.05
I-162	10	791.307	65.7
I-163	38	619.341	45.79
I-164	5	780.862	49.94
I-165	191	478.985	44.71
I-166	109	342.641	36.88
I-167	159	532.295	36.01
I-168	0	390.325	52.78
I-169	230	416.734	36.75
I-170	30	568.172	58.73
I-171	102	827.585	43
I-172	0	0	0
I-173	317	657.01	35.08
I-174	3	825.284	33.82
I-175	31	717.58	32.56
I-176	2	224.574	36.4
I-177	79	519.293	32.54
I-178	42	453.205	29.5
I-179	10	621.155	38.49
I-180	190	828.221	42.9
I-181	17	921.763	37.83
I-182	138	547.39	8.44
I-183	0	406.805	37.56
I-184	33	563.839	29.75
I-185	123	558.28	15.29
I-186	0	379.26	61.19
I-187	167	446.689	27.76
I-188	93	387.916	24.77
I-189	45	666.201	29.63
I-190	85	384.864	20.25
I-191	0	0	0
I-192	0	502.025	30.41
I-193	92	300.851	12.39
I-194	1174	318.991	13.51
I-195	269	488.914	21.22
I-196	0	0	0
I-197	185	517.919	14.77
I-198	3	483.5	19.72
I-199	10	743.713	25.59
I-200	799	454.843	14.92
I-201	37	440.951	20.17
I-202	94	545.603	16.78
I-203	104	633.023	12.3
I-204	0	575.138	30.54
I-205	178	183.975	17.43
I-206	386	293.856	88.55
I-207	5	511.574	48.67
I-208	160	457.67	72
I-209	113	694.356	62.56
I-210	0	0	0
I-211	0	810.39	114.12
I-212	68	0	0
I-213	0	682.569	127.03
I-214	106	671.989	142.81
I-215	0	623.436	139.74
I-216	65	725.391	153.29
I-217	0	674.306	147.1
I-218	0	0	0
I-219	0	669.08	128.18
I-220	0	0	0
I-221	0	805.469	132.67
I-222	345	240.54	95.48
I-223	176	875.684	127.99
I-224	265	409.399	76.74
I-225	0	0	0
I-226	0	696.668	124.34
I-227	0	0	0
I-228	0	479.573	22.02
I-229	38	470.982	32.35
I-230	0	515.006	30
I-231	127	331.261	11.71
I-232	13	337.527	17.47
I-233	0	563.234	17.19
I-234	0	0	0
I-235	12	628.694	19.97
I-236	0	536.875	16.13
I-237	132	555.772	15.55
I-238	0	841.907	19.59
I-239	260	570.259	16.23
I-240	256	343.395	10.18
I-241	82	367.528	16.98
I-242	119	282.93	10.37
I-243	143	238.768	15.24
I-244	29	555.871	61.26
I-245	0	450.13	56.81
I-246	98	705.319	45.13
I-247	0	456.212	77.73
I-248	10	0	0
I-249	22	640.77	180.99
I-250	0	0	0
I-251	38	562.621	49.52
I-252	159	1409.25	75.61
I-253	239	139.445	30.35
I-254	0	514.577	0
I-255	10	818.047	51.46
I-256	141	1344.01	43.78
I-257	133	620.368	25.6
I-258	0	748.192	50.16
I-259	0	0	0
I-260	151	354.236	15.78
I-261	1962	409.52	32.36
I-262	0	0	0
I-263	0	566.54	27.52
I-264	0	0	0
I-265	217	409.145	31.93
I-266	71	492.143	31.15
I-267	131	381.28	12.51
I-268	91	496.817	53.98
I-269	50	794.3	29.44
I-270	0	0	0
I-271	0	0	0
I-272	0	1072.6	46.67
I-273	109	552.511	37.52
